# Supplementary material for: Exploring nanoarchitectonics and optical properties of PAA-ZnO@BCP wide-band-gap organic semiconductors
Source: Sci Rep. 2024 Feb 6;14:3060. doi: 10.1038/s41598-024-53469-3 (PMC10847419; doi:10.1038/s41598-024-53469-3)
Supplement: Supplementary file 1 — Supplementary Information 1. [file 41598_2024_53469_MOESM1_ESM.txt]

TITLE
DATA TYPE
ORIGIN	JASCO
OWNER
DATE	02/01/01
TIME	01:30:39
SPECTROMETER/DATA SYSTEM	JASCO Corp., V-570, Rev. 1.00
RESOLUTION
DELTAX	-2
XUNITS	NANOMETERS
YUNITS	REFLECTANCE
FIRSTX	2500.0000
LASTX	190.0000
NPOINTS	1156
FIRSTY	0.04132
MAXY	0.05929
MINY	0.04009
XYDATA
2500.0000	4.132
2498.0000	4.115
2496.0000	4.117
2494.0000	4.125
2492.0000	4.129
2490.0000	4.132
2488.0000	4.135
2486.0000	4.142
2484.0000	4.143
2482.0000	4.156
2480.0000	4.136
2478.0000	4.132
2476.0000	4.159
2474.0000	4.146
2472.0000	4.166
2470.0000	4.166
2468.0000	4.166
2466.0000	4.175
2464.0000	4.178
2462.0000	4.19
2460.0000	4.171
2458.0000	4.18
2456.0000	4.186
2454.0000	4.188
2452.0000	4.209
2450.0000	4.21
2448.0000	4.202
2446.0000	4.21
2444.0000	4.212
2442.0000	4.209
2440.0000	4.225
2438.0000	4.23
2436.0000	4.238
2434.0000	4.243
2432.0000	4.233
2430.0000	4.241
2428.0000	4.24
2426.0000	4.255
2424.0000	4.263
2422.0000	4.254
2420.0000	4.252
2418.0000	4.239
2416.0000	4.25
2414.0000	4.252
2412.0000	4.261
2410.0000	4.272
2408.0000	4.246
2406.0000	4.246
2404.0000	4.24
2402.0000	4.224
2400.0000	4.235
2398.0000	4.233
2396.0000	4.247
2394.0000	4.247
2392.0000	4.255
2390.0000	4.252
2388.0000	4.251
2386.0000	4.251
2384.0000	4.251
2382.0000	4.274
2380.0000	4.265
2378.0000	4.272
2376.0000	4.271
2374.0000	4.264
2372.0000	4.263
2370.0000	4.265
2368.0000	4.269
2366.0000	4.268
2364.0000	4.254
2362.0000	4.25
2360.0000	4.258
2358.0000	4.252
2356.0000	4.27
2354.0000	4.284
2352.0000	4.265
2350.0000	4.268
2348.0000	4.261
2346.0000	4.26
2344.0000	4.257
2342.0000	4.259
2340.0000	4.278
2338.0000	4.27
2336.0000	4.276
2334.0000	4.269
2332.0000	4.263
2330.0000	4.255
2328.0000	4.258
2326.0000	4.259
2324.0000	4.249
2322.0000	4.243
2320.0000	4.248
2318.0000	4.266
2316.0000	4.265
2314.0000	4.278
2312.0000	4.283
2310.0000	4.257
2308.0000	4.257
2306.0000	4.259
2304.0000	4.249
2302.0000	4.262
2300.0000	4.253
2298.0000	4.248
2296.0000	4.24
2294.0000	4.224
2292.0000	4.226
2290.0000	4.225
2288.0000	4.23
2286.0000	4.237
2284.0000	4.246
2282.0000	4.247
2280.0000	4.24
2278.0000	4.228
2276.0000	4.221
2274.0000	4.21
2272.0000	4.212
2270.0000	4.231
2268.0000	4.225
2266.0000	4.237
2264.0000	4.243
2262.0000	4.236
2260.0000	4.236
2258.0000	4.219
2256.0000	4.217
2254.0000	4.207
2252.0000	4.203
2250.0000	4.207
2248.0000	4.197
2246.0000	4.197
2244.0000	4.186
2242.0000	4.189
2240.0000	4.162
2238.0000	4.167
2236.0000	4.178
2234.0000	4.168
2232.0000	4.194
2230.0000	4.187
2228.0000	4.202
2226.0000	4.194
2224.0000	4.187
2222.0000	4.191
2220.0000	4.178
2218.0000	4.188
2216.0000	4.183
2214.0000	4.18
2212.0000	4.163
2210.0000	4.169
2208.0000	4.181
2206.0000	4.172
2204.0000	4.18
2202.0000	4.169
2200.0000	4.173
2198.0000	4.175
2196.0000	4.178
2194.0000	4.186
2192.0000	4.174
2190.0000	4.182
2188.0000	4.188
2186.0000	4.188
2184.0000	4.185
2182.0000	4.185
2180.0000	4.186
2178.0000	4.176
2176.0000	4.185
2174.0000	4.177
2172.0000	4.18
2170.0000	4.179
2168.0000	4.181
2166.0000	4.193
2164.0000	4.183
2162.0000	4.194
2160.0000	4.199
2158.0000	4.207
2156.0000	4.191
2154.0000	4.193
2152.0000	4.189
2150.0000	4.165
2148.0000	4.186
2146.0000	4.187
2144.0000	4.19
2142.0000	4.197
2140.0000	4.196
2138.0000	4.202
2136.0000	4.191
2134.0000	4.193
2132.0000	4.196
2130.0000	4.19
2128.0000	4.185
2126.0000	4.19
2124.0000	4.191
2122.0000	4.185
2120.0000	4.191
2118.0000	4.192
2116.0000	4.189
2114.0000	4.189
2112.0000	4.19
2110.0000	4.191
2108.0000	4.185
2106.0000	4.189
2104.0000	4.19
2102.0000	4.191
2100.0000	4.185
2098.0000	4.192
2096.0000	4.198
2094.0000	4.19
2092.0000	4.201
2090.0000	4.193
2088.0000	4.201
2086.0000	4.195
2084.0000	4.199
2082.0000	4.205
2080.0000	4.186
2078.0000	4.194
2076.0000	4.187
2074.0000	4.181
2072.0000	4.173
2070.0000	4.181
2068.0000	4.186
2066.0000	4.184
2064.0000	4.199
2062.0000	4.194
2060.0000	4.194
2058.0000	4.192
2056.0000	4.197
2054.0000	4.205
2052.0000	4.198
2050.0000	4.205
2048.0000	4.206
2046.0000	4.209
2044.0000	4.213
2042.0000	4.21
2040.0000	4.21
2038.0000	4.212
2036.0000	4.214
2034.0000	4.219
2032.0000	4.223
2030.0000	4.21
2028.0000	4.217
2026.0000	4.221
2024.0000	4.212
2022.0000	4.223
2020.0000	4.219
2018.0000	4.219
2016.0000	4.217
2014.0000	4.217
2012.0000	4.222
2010.0000	4.216
2008.0000	4.224
2006.0000	4.227
2004.0000	4.236
2002.0000	4.238
2000.0000	4.235
1998.0000	4.237
1996.0000	4.228
1994.0000	4.235
1992.0000	4.242
1990.0000	4.242
1988.0000	4.236
1986.0000	4.238
1984.0000	4.243
1982.0000	4.238
1980.0000	4.251
1978.0000	4.25
1976.0000	4.252
1974.0000	4.252
1972.0000	4.253
1970.0000	4.258
1968.0000	4.258
1966.0000	4.268
1964.0000	4.269
1962.0000	4.274
1960.0000	4.274
1958.0000	4.281
1956.0000	4.29
1954.0000	4.293
1952.0000	4.303
1950.0000	4.302
1948.0000	4.312
1946.0000	4.312
1944.0000	4.314
1942.0000	4.321
1940.0000	4.317
1938.0000	4.323
1936.0000	4.32
1934.0000	4.333
1932.0000	4.341
1930.0000	4.352
1928.0000	4.36
1926.0000	4.357
1924.0000	4.357
1922.0000	4.357
1920.0000	4.371
1918.0000	4.37
1916.0000	4.374
1914.0000	4.382
1912.0000	4.385
1910.0000	4.393
1908.0000	4.399
1906.0000	4.404
1904.0000	4.407
1902.0000	4.412
1900.0000	4.41
1898.0000	4.394
1896.0000	4.379
1894.0000	4.39
1892.0000	4.393
1890.0000	4.399
1888.0000	4.402
1886.0000	4.395
1884.0000	4.402
1882.0000	4.396
1880.0000	4.399
1878.0000	4.401
1876.0000	4.411
1874.0000	4.419
1872.0000	4.42
1870.0000	4.428
1868.0000	4.426
1866.0000	4.434
1864.0000	4.43
1862.0000	4.439
1860.0000	4.437
1858.0000	4.431
1856.0000	4.44
1854.0000	4.437
1852.0000	4.445
1850.0000	4.438
1848.0000	4.439
1846.0000	4.441
1844.0000	4.436
1842.0000	4.448
1840.0000	4.452
1838.0000	4.456
1836.0000	4.453
1834.0000	4.46
1832.0000	4.459
1830.0000	4.453
1828.0000	4.457
1826.0000	4.451
1824.0000	4.451
1822.0000	4.45
1820.0000	4.454
1818.0000	4.456
1816.0000	4.45
1814.0000	4.453
1812.0000	4.452
1810.0000	4.451
1808.0000	4.448
1806.0000	4.45
1804.0000	4.452
1802.0000	4.448
1800.0000	4.457
1798.0000	4.458
1796.0000	4.457
1794.0000	4.455
1792.0000	4.455
1790.0000	4.456
1788.0000	4.453
1786.0000	4.459
1784.0000	4.454
1782.0000	4.456
1780.0000	4.454
1778.0000	4.453
1776.0000	4.455
1774.0000	4.45
1772.0000	4.453
1770.0000	4.455
1768.0000	4.461
1766.0000	4.458
1764.0000	4.459
1762.0000	4.458
1760.0000	4.451
1758.0000	4.458
1756.0000	4.457
1754.0000	4.459
1752.0000	4.456
1750.0000	4.457
1748.0000	4.457
1746.0000	4.455
1744.0000	4.457
1742.0000	4.453
1740.0000	4.455
1738.0000	4.454
1736.0000	4.456
1734.0000	4.457
1732.0000	4.452
1730.0000	4.451
1728.0000	4.452
1726.0000	4.456
1724.0000	4.454
1722.0000	4.454
1720.0000	4.456
1718.0000	4.452
1716.0000	4.454
1714.0000	4.457
1712.0000	4.453
1710.0000	4.446
1708.0000	4.445
1706.0000	4.441
1704.0000	4.433
1702.0000	4.437
1700.0000	4.433
1698.0000	4.436
1696.0000	4.437
1694.0000	4.434
1692.0000	4.436
1690.0000	4.429
1688.0000	4.433
1686.0000	4.432
1684.0000	4.434
1682.0000	4.429
1680.0000	4.427
1678.0000	4.424
1676.0000	4.416
1674.0000	4.423
1672.0000	4.418
1670.0000	4.42
1668.0000	4.418
1666.0000	4.418
1664.0000	4.418
1662.0000	4.415
1660.0000	4.42
1658.0000	4.416
1656.0000	4.418
1654.0000	4.413
1652.0000	4.414
1650.0000	4.415
1648.0000	4.409
1646.0000	4.411
1644.0000	4.407
1642.0000	4.404
1640.0000	4.402
1638.0000	4.403
1636.0000	4.406
1634.0000	4.403
1632.0000	4.407
1630.0000	4.409
1628.0000	4.407
1626.0000	4.408
1624.0000	4.407
1622.0000	4.404
1620.0000	4.4
1618.0000	4.396
1616.0000	4.398
1614.0000	4.399
1612.0000	4.401
1610.0000	4.404
1608.0000	4.403
1606.0000	4.4
1604.0000	4.403
1602.0000	4.404
1600.0000	4.405
1598.0000	4.404
1596.0000	4.403
1594.0000	4.403
1592.0000	4.4
1590.0000	4.404
1588.0000	4.405
1586.0000	4.407
1584.0000	4.409
1582.0000	4.411
1580.0000	4.412
1578.0000	4.412
1576.0000	4.414
1574.0000	4.416
1572.0000	4.419
1570.0000	4.416
1568.0000	4.418
1566.0000	4.418
1564.0000	4.417
1562.0000	4.423
1560.0000	4.422
1558.0000	4.42
1556.0000	4.415
1554.0000	4.418
1552.0000	4.42
1550.0000	4.422
1548.0000	4.43
1546.0000	4.43
1544.0000	4.432
1542.0000	4.431
1540.0000	4.432
1538.0000	4.435
1536.0000	4.438
1534.0000	4.444
1532.0000	4.444
1530.0000	4.447
1528.0000	4.447
1526.0000	4.448
1524.0000	4.449
1522.0000	4.448
1520.0000	4.453
1518.0000	4.455
1516.0000	4.462
1514.0000	4.463
1512.0000	4.463
1510.0000	4.466
1508.0000	4.465
1506.0000	4.469
1504.0000	4.474
1502.0000	4.476
1500.0000	4.479
1498.0000	4.48
1496.0000	4.482
1494.0000	4.481
1492.0000	4.483
1490.0000	4.487
1488.0000	4.487
1486.0000	4.49
1484.0000	4.495
1482.0000	4.498
1480.0000	4.5
1478.0000	4.508
1476.0000	4.506
1474.0000	4.507
1472.0000	4.507
1470.0000	4.507
1468.0000	4.51
1466.0000	4.513
1464.0000	4.516
1462.0000	4.514
1460.0000	4.515
1458.0000	4.514
1456.0000	4.518
1454.0000	4.522
1452.0000	4.522
1450.0000	4.528
1448.0000	4.53
1446.0000	4.531
1444.0000	4.533
1442.0000	4.535
1440.0000	4.536
1438.0000	4.537
1436.0000	4.541
1434.0000	4.539
1432.0000	4.539
1430.0000	4.541
1428.0000	4.541
1426.0000	4.543
1424.0000	4.545
1422.0000	4.548
1420.0000	4.547
1418.0000	4.547
1416.0000	4.549
1414.0000	4.545
1412.0000	4.548
1410.0000	4.549
1408.0000	4.552
1406.0000	4.554
1404.0000	4.551
1402.0000	4.551
1400.0000	4.548
1398.0000	4.549
1396.0000	4.551
1394.0000	4.551
1392.0000	4.548
1390.0000	4.548
1388.0000	4.55
1386.0000	4.548
1384.0000	4.548
1382.0000	4.547
1380.0000	4.546
1378.0000	4.543
1376.0000	4.543
1374.0000	4.543
1372.0000	4.54
1370.0000	4.541
1368.0000	4.539
1366.0000	4.543
1364.0000	4.543
1362.0000	4.544
1360.0000	4.545
1358.0000	4.536
1356.0000	4.533
1354.0000	4.53
1352.0000	4.53
1350.0000	4.529
1348.0000	4.529
1346.0000	4.526
1344.0000	4.519
1342.0000	4.518
1340.0000	4.515
1338.0000	4.516
1336.0000	4.516
1334.0000	4.513
1332.0000	4.515
1330.0000	4.51
1328.0000	4.508
1326.0000	4.509
1324.0000	4.51
1322.0000	4.511
1320.0000	4.509
1318.0000	4.508
1316.0000	4.502
1314.0000	4.501
1312.0000	4.501
1310.0000	4.505
1308.0000	4.506
1306.0000	4.506
1304.0000	4.508
1302.0000	4.501
1300.0000	4.501
1298.0000	4.5
1296.0000	4.496
1294.0000	4.494
1292.0000	4.495
1290.0000	4.496
1288.0000	4.497
1286.0000	4.5
1284.0000	4.499
1282.0000	4.501
1280.0000	4.5
1278.0000	4.502
1276.0000	4.505
1274.0000	4.505
1272.0000	4.505
1270.0000	4.506
1268.0000	4.509
1266.0000	4.509
1264.0000	4.511
1262.0000	4.517
1260.0000	4.517
1258.0000	4.518
1256.0000	4.522
1254.0000	4.522
1252.0000	4.524
1250.0000	4.529
1248.0000	4.532
1246.0000	4.534
1244.0000	4.538
1242.0000	4.541
1240.0000	4.541
1238.0000	4.544
1236.0000	4.543
1234.0000	4.545
1232.0000	4.547
1230.0000	4.548
1228.0000	4.554
1226.0000	4.556
1224.0000	4.56
1222.0000	4.565
1220.0000	4.567
1218.0000	4.57
1216.0000	4.576
1214.0000	4.578
1212.0000	4.581
1210.0000	4.585
1208.0000	4.588
1206.0000	4.59
1204.0000	4.594
1202.0000	4.595
1200.0000	4.598
1198.0000	4.598
1196.0000	4.604
1194.0000	4.607
1192.0000	4.61
1190.0000	4.608
1188.0000	4.611
1186.0000	4.612
1184.0000	4.613
1182.0000	4.617
1180.0000	4.615
1178.0000	4.619
1176.0000	4.622
1174.0000	4.625
1172.0000	4.629
1170.0000	4.628
1168.0000	4.63
1166.0000	4.631
1164.0000	4.636
1162.0000	4.64
1160.0000	4.641
1158.0000	4.644
1156.0000	4.642
1154.0000	4.641
1152.0000	4.642
1150.0000	4.644
1148.0000	4.644
1146.0000	4.645
1144.0000	4.646
1142.0000	4.644
1140.0000	4.646
1138.0000	4.647
1136.0000	4.646
1134.0000	4.644
1132.0000	4.642
1130.0000	4.64
1128.0000	4.637
1126.0000	4.636
1124.0000	4.635
1122.0000	4.633
1120.0000	4.634
1118.0000	4.633
1116.0000	4.635
1114.0000	4.634
1112.0000	4.634
1110.0000	4.639
1108.0000	4.636
1106.0000	4.636
1104.0000	4.634
1102.0000	4.632
1100.0000	4.63
1098.0000	4.633
1096.0000	4.634
1094.0000	4.63
1092.0000	4.635
1090.0000	4.636
1088.0000	4.638
1086.0000	4.641
1084.0000	4.642
1082.0000	4.644
1080.0000	4.644
1078.0000	4.648
1076.0000	4.65
1074.0000	4.65
1072.0000	4.652
1070.0000	4.656
1068.0000	4.661
1066.0000	4.665
1064.0000	4.673
1062.0000	4.672
1060.0000	4.672
1058.0000	4.681
1056.0000	4.681
1054.0000	4.684
1052.0000	4.69
1050.0000	4.692
1048.0000	4.696
1046.0000	4.703
1044.0000	4.713
1042.0000	4.715
1040.0000	4.721
1038.0000	4.73
1036.0000	4.732
1034.0000	4.737
1032.0000	4.74
1030.0000	4.744
1028.0000	4.745
1026.0000	4.753
1024.0000	4.762
1022.0000	4.766
1020.0000	4.774
1018.0000	4.778
1016.0000	4.782
1014.0000	4.784
1012.0000	4.79
1010.0000	4.793
1008.0000	4.796
1006.0000	4.807
1004.0000	4.814
1002.0000	4.827
1000.0000	4.83
998.0000	4.834
996.0000	4.84
994.0000	4.839
992.0000	4.848
990.0000	4.856
988.0000	4.866
986.0000	4.869
984.0000	4.881
982.0000	4.888
980.0000	4.885
978.0000	4.892
976.0000	4.893
974.0000	4.9
972.0000	4.912
970.0000	4.919
968.0000	4.925
966.0000	4.926
964.0000	4.928
962.0000	4.935
960.0000	4.942
958.0000	4.954
956.0000	4.957
954.0000	4.967
952.0000	4.971
950.0000	4.974
948.0000	4.981
946.0000	4.984
944.0000	4.996
942.0000	5.004
940.0000	5.018
938.0000	5.028
936.0000	5.036
934.0000	5.04
932.0000	5.037
930.0000	5.042
928.0000	5.042
926.0000	5.054
924.0000	5.07
922.0000	5.079
920.0000	5.095
918.0000	5.102
916.0000	5.122
914.0000	5.135
912.0000	5.145
910.0000	5.164
908.0000	5.167
906.0000	5.183
904.0000	5.196
902.0000	5.22
900.0000	5.219
898.0000	5.231
896.0000	5.247
894.0000	5.249
892.0000	5.281
890.0000	5.31
888.0000	5.347
886.0000	5.371
884.0000	5.409
882.0000	5.426
880.0000	5.426
878.0000	5.442
876.0000	5.453
874.0000	5.486
872.0000	5.521
870.0000	5.564
868.0000	5.603
866.0000	5.603
864.0000	5.659
862.0000	5.662
860.0000	5.663
858.0000	5.727
856.0000	5.732
854.0000	5.797
852.0000	5.819
850.0000	5.593
848.0000	5.527
846.0000	5.51
844.0000	5.523
842.0000	5.523
840.0000	5.526
838.0000	5.526
836.0000	5.529
834.0000	5.532
832.0000	5.534
830.0000	5.534
828.0000	5.531
826.0000	5.531
824.0000	5.528
822.0000	5.532
820.0000	5.531
818.0000	5.53
816.0000	5.532
814.0000	5.528
812.0000	5.524
810.0000	5.521
808.0000	5.52
806.0000	5.519
804.0000	5.523
802.0000	5.525
800.0000	5.523
798.0000	5.522
796.0000	5.523
794.0000	5.521
792.0000	5.521
790.0000	5.522
788.0000	5.52
786.0000	5.524
784.0000	5.523
782.0000	5.521
780.0000	5.52
778.0000	5.517
776.0000	5.516
774.0000	5.516
772.0000	5.514
770.0000	5.511
768.0000	5.509
766.0000	5.506
764.0000	5.502
762.0000	5.502
760.0000	5.498
758.0000	5.495
756.0000	5.491
754.0000	5.484
752.0000	5.478
750.0000	5.473
748.0000	5.469
746.0000	5.464
744.0000	5.447
742.0000	5.439
740.0000	5.441
738.0000	5.442
736.0000	5.442
734.0000	5.443
732.0000	5.44
730.0000	5.441
728.0000	5.44
726.0000	5.438
724.0000	5.438
722.0000	5.438
720.0000	5.438
718.0000	5.443
716.0000	5.449
714.0000	5.454
712.0000	5.458
710.0000	5.463
708.0000	5.468
706.0000	5.473
704.0000	5.484
702.0000	5.492
700.0000	5.498
698.0000	5.502
696.0000	5.5
694.0000	5.494
692.0000	5.488
690.0000	5.479
688.0000	5.469
686.0000	5.46
684.0000	5.453
682.0000	5.451
680.0000	5.452
678.0000	5.454
676.0000	5.455
674.0000	5.456
672.0000	5.456
670.0000	5.454
668.0000	5.454
666.0000	5.455
664.0000	5.452
662.0000	5.454
660.0000	5.454
658.0000	5.456
656.0000	5.459
654.0000	5.463
652.0000	5.467
650.0000	5.468
648.0000	5.473
646.0000	5.476
644.0000	5.48
642.0000	5.483
640.0000	5.486
638.0000	5.489
636.0000	5.49
634.0000	5.491
632.0000	5.491
630.0000	5.49
628.0000	5.49
626.0000	5.491
624.0000	5.494
622.0000	5.493
620.0000	5.491
618.0000	5.491
616.0000	5.489
614.0000	5.487
612.0000	5.49
610.0000	5.493
608.0000	5.496
606.0000	5.502
604.0000	5.508
602.0000	5.512
600.0000	5.519
598.0000	5.524
596.0000	5.529
594.0000	5.536
592.0000	5.539
590.0000	5.545
588.0000	5.547
586.0000	5.548
584.0000	5.549
582.0000	5.549
580.0000	5.55
578.0000	5.549
576.0000	5.55
574.0000	5.55
572.0000	5.548
570.0000	5.546
568.0000	5.543
566.0000	5.542
564.0000	5.545
562.0000	5.551
560.0000	5.559
558.0000	5.565
556.0000	5.571
554.0000	5.577
552.0000	5.582
550.0000	5.588
548.0000	5.597
546.0000	5.603
544.0000	5.608
542.0000	5.612
540.0000	5.612
538.0000	5.611
536.0000	5.609
534.0000	5.605
532.0000	5.603
530.0000	5.601
528.0000	5.601
526.0000	5.602
524.0000	5.603
522.0000	5.605
520.0000	5.612
518.0000	5.616
516.0000	5.622
514.0000	5.632
512.0000	5.639
510.0000	5.646
508.0000	5.656
506.0000	5.662
504.0000	5.668
502.0000	5.673
500.0000	5.673
498.0000	5.673
496.0000	5.669
494.0000	5.667
492.0000	5.663
490.0000	5.663
488.0000	5.665
486.0000	5.667
484.0000	5.672
482.0000	5.677
480.0000	5.682
478.0000	5.692
476.0000	5.702
474.0000	5.711
472.0000	5.722
470.0000	5.728
468.0000	5.731
466.0000	5.739
464.0000	5.739
462.0000	5.738
460.0000	5.735
458.0000	5.729
456.0000	5.724
454.0000	5.722
452.0000	5.722
450.0000	5.724
448.0000	5.728
446.0000	5.736
444.0000	5.746
442.0000	5.75
440.0000	5.756
438.0000	5.76
436.0000	5.762
434.0000	5.765
432.0000	5.766
430.0000	5.762
428.0000	5.758
426.0000	5.759
424.0000	5.771
422.0000	5.784
420.0000	5.792
418.0000	5.799
416.0000	5.807
414.0000	5.814
412.0000	5.82
410.0000	5.819
408.0000	5.816
406.0000	5.814
404.0000	5.811
402.0000	5.817
400.0000	5.823
398.0000	5.828
396.0000	5.834
394.0000	5.841
392.0000	5.844
390.0000	5.844
388.0000	5.841
386.0000	5.832
384.0000	5.829
382.0000	5.831
380.0000	5.837
378.0000	5.849
376.0000	5.867
374.0000	5.897
372.0000	5.913
370.0000	5.914
368.0000	5.922
366.0000	5.927
364.0000	5.929
362.0000	5.927
360.0000	5.915
358.0000	5.913
356.0000	5.912
354.0000	5.907
352.0000	5.9
350.0000	5.884
348.0000	5.86
346.0000	5.832
344.0000	5.789
342.0000	5.75
340.0000	5.702
338.0000	5.679
336.0000	5.639
334.0000	5.575
332.0000	5.484
330.0000	5.389
328.0000	5.29
326.0000	5.183
324.0000	5.075
322.0000	4.956
320.0000	4.832
318.0000	4.698
316.0000	4.565
314.0000	4.444
312.0000	4.336
310.0000	4.249
308.0000	4.176
306.0000	4.116
304.0000	4.068
302.0000	4.031
300.0000	4.014
298.0000	4.009
296.0000	4.013
294.0000	4.026
292.0000	4.036
290.0000	4.044
288.0000	4.056
286.0000	4.068
284.0000	4.08
282.0000	4.099
280.0000	4.112
278.0000	4.13
276.0000	4.151
274.0000	4.165
272.0000	4.19
270.0000	4.206
268.0000	4.224
266.0000	4.25
264.0000	4.275
262.0000	4.304
260.0000	4.331
258.0000	4.354
256.0000	4.379
254.0000	4.404
252.0000	4.439
250.0000	4.473
248.0000	4.501
246.0000	4.537
244.0000	4.57
242.0000	4.606
240.0000	4.65
238.0000	4.691
236.0000	4.728
234.0000	4.773
232.0000	4.82
230.0000	4.873
228.0000	4.928
226.0000	4.97
224.0000	5.014
222.0000	5.059
220.0000	5.105
218.0000	5.172
216.0000	5.232
214.0000	5.311
212.0000	5.394
210.0000	5.471
208.0000	5.567
206.0000	5.638
204.0000	5.675
202.0000	5.697
200.0000	5.638
198.0000	5.541
196.0000	5.406
194.0000	5.134
192.0000	4.899
190.0000	4.655
