# Supplementary material for: Exploring nanoarchitectonics and optical properties of PAA-ZnO@BCP wide-band-gap organic semiconductors
Source: Sci Rep. 2024 Feb 6;14:3060. doi: 10.1038/s41598-024-53469-3 (PMC10847419; doi:10.1038/s41598-024-53469-3)
Supplement: Supplementary file 2 — Supplementary Information 2. [file 41598_2024_53469_MOESM2_ESM.txt]

TITLE
DATA TYPE
ORIGIN	JASCO
OWNER
DATE	02/01/01
TIME	00:26:35
SPECTROMETER/DATA SYSTEM	JASCO Corp., V-570, Rev. 1.00
RESOLUTION
DELTAX	-2
XUNITS	NANOMETERS
YUNITS	TRANSMITTANCE
FIRSTX	2500.0000
LASTX	190.0000
NPOINTS	1156
FIRSTY	0.69700
MAXY	0.73212
MINY	0.61223
XYDATA
2500.0000	69.7
2498.0000	69.595
2496.0000	69.569
2494.0000	69.541
2492.0000	69.576
2490.0000	69.606
2488.0000	69.486
2486.0000	69.5
2484.0000	69.502
2482.0000	69.506
2480.0000	69.55
2478.0000	69.515
2476.0000	69.55
2474.0000	69.501
2472.0000	69.439
2470.0000	69.452
2468.0000	69.476
2466.0000	69.52
2464.0000	69.594
2462.0000	69.594
2460.0000	69.505
2458.0000	69.493
2456.0000	69.496
2454.0000	69.534
2452.0000	69.543
2450.0000	69.558
2448.0000	69.53
2446.0000	69.515
2444.0000	69.524
2442.0000	69.56
2440.0000	69.553
2438.0000	69.562
2436.0000	69.594
2434.0000	69.569
2432.0000	69.608
2430.0000	69.605
2428.0000	69.587
2426.0000	69.586
2424.0000	69.587
2422.0000	69.599
2420.0000	69.624
2418.0000	69.631
2416.0000	69.605
2414.0000	69.636
2412.0000	69.626
2410.0000	69.664
2408.0000	69.705
2406.0000	69.699
2404.0000	69.699
2402.0000	69.693
2400.0000	69.693
2398.0000	69.694
2396.0000	69.67
2394.0000	69.648
2392.0000	69.658
2390.0000	69.628
2388.0000	69.681
2386.0000	69.686
2384.0000	69.632
2382.0000	69.65
2380.0000	69.66
2378.0000	69.674
2376.0000	69.72
2374.0000	69.734
2372.0000	69.729
2370.0000	69.704
2368.0000	69.71
2366.0000	69.684
2364.0000	69.661
2362.0000	69.66
2360.0000	69.622
2358.0000	69.634
2356.0000	69.648
2354.0000	69.663
2352.0000	69.686
2350.0000	69.68
2348.0000	69.655
2346.0000	69.622
2344.0000	69.602
2342.0000	69.6
2340.0000	69.614
2338.0000	69.631
2336.0000	69.645
2334.0000	69.65
2332.0000	69.644
2330.0000	69.653
2328.0000	69.64
2326.0000	69.636
2324.0000	69.653
2322.0000	69.669
2320.0000	69.667
2318.0000	69.658
2316.0000	69.65
2314.0000	69.625
2312.0000	69.638
2310.0000	69.636
2308.0000	69.62
2306.0000	69.625
2304.0000	69.66
2302.0000	69.63
2300.0000	69.653
2298.0000	69.661
2296.0000	69.58
2294.0000	69.556
2292.0000	69.525
2290.0000	69.502
2288.0000	69.519
2286.0000	69.546
2284.0000	69.542
2282.0000	69.526
2280.0000	69.528
2278.0000	69.507
2276.0000	69.506
2274.0000	69.536
2272.0000	69.603
2270.0000	69.634
2268.0000	69.647
2266.0000	69.634
2264.0000	69.564
2262.0000	69.55
2260.0000	69.543
2258.0000	69.569
2256.0000	69.574
2254.0000	69.599
2252.0000	69.638
2250.0000	69.615
2248.0000	69.619
2246.0000	69.623
2244.0000	69.575
2242.0000	69.572
2240.0000	69.565
2238.0000	69.56
2236.0000	69.563
2234.0000	69.553
2232.0000	69.539
2230.0000	69.515
2228.0000	69.504
2226.0000	69.464
2224.0000	69.482
2222.0000	69.463
2220.0000	69.46
2218.0000	69.492
2216.0000	69.501
2214.0000	69.517
2212.0000	69.479
2210.0000	69.478
2208.0000	69.458
2206.0000	69.461
2204.0000	69.506
2202.0000	69.571
2200.0000	69.609
2198.0000	69.636
2196.0000	69.658
2194.0000	69.604
2192.0000	69.585
2190.0000	69.641
2188.0000	69.606
2186.0000	69.636
2184.0000	69.663
2182.0000	69.67
2180.0000	69.715
2178.0000	69.706
2176.0000	69.703
2174.0000	69.657
2172.0000	69.659
2170.0000	69.681
2168.0000	69.688
2166.0000	69.711
2164.0000	69.722
2162.0000	69.717
2160.0000	69.71
2158.0000	69.727
2156.0000	69.741
2154.0000	69.765
2152.0000	69.754
2150.0000	69.716
2148.0000	69.697
2146.0000	69.702
2144.0000	69.737
2142.0000	69.77
2140.0000	69.79
2138.0000	69.77
2136.0000	69.773
2134.0000	69.785
2132.0000	69.774
2130.0000	69.784
2128.0000	69.778
2126.0000	69.731
2124.0000	69.724
2122.0000	69.713
2120.0000	69.696
2118.0000	69.724
2116.0000	69.722
2114.0000	69.718
2112.0000	69.749
2110.0000	69.748
2108.0000	69.783
2106.0000	69.769
2104.0000	69.763
2102.0000	69.745
2100.0000	69.724
2098.0000	69.716
2096.0000	69.692
2094.0000	69.731
2092.0000	69.71
2090.0000	69.728
2088.0000	69.723
2086.0000	69.698
2084.0000	69.68
2082.0000	69.658
2080.0000	69.651
2078.0000	69.609
2076.0000	69.621
2074.0000	69.613
2072.0000	69.632
2070.0000	69.644
2068.0000	69.65
2066.0000	69.672
2064.0000	69.658
2062.0000	69.641
2060.0000	69.628
2058.0000	69.601
2056.0000	69.565
2054.0000	69.577
2052.0000	69.566
2050.0000	69.559
2048.0000	69.564
2046.0000	69.541
2044.0000	69.56
2042.0000	69.573
2040.0000	69.57
2038.0000	69.576
2036.0000	69.571
2034.0000	69.532
2032.0000	69.549
2030.0000	69.546
2028.0000	69.521
2026.0000	69.504
2024.0000	69.463
2022.0000	69.453
2020.0000	69.45
2018.0000	69.471
2016.0000	69.457
2014.0000	69.421
2012.0000	69.387
2010.0000	69.371
2008.0000	69.354
2006.0000	69.343
2004.0000	69.309
2002.0000	69.273
2000.0000	69.238
1998.0000	69.221
1996.0000	69.204
1994.0000	69.191
1992.0000	69.206
1990.0000	69.182
1988.0000	69.161
1986.0000	69.126
1984.0000	69.092
1982.0000	69.079
1980.0000	69.065
1978.0000	69.078
1976.0000	69.076
1974.0000	69.087
1972.0000	69.097
1970.0000	69.102
1968.0000	69.116
1966.0000	69.128
1964.0000	69.146
1962.0000	69.17
1960.0000	69.177
1958.0000	69.19
1956.0000	69.229
1954.0000	69.212
1952.0000	69.203
1950.0000	69.192
1948.0000	69.166
1946.0000	69.204
1944.0000	69.247
1942.0000	69.277
1940.0000	69.291
1938.0000	69.298
1936.0000	69.292
1934.0000	69.296
1932.0000	69.325
1930.0000	69.311
1928.0000	69.327
1926.0000	69.341
1924.0000	69.319
1922.0000	69.349
1920.0000	69.371
1918.0000	69.381
1916.0000	69.427
1914.0000	69.45
1912.0000	69.476
1910.0000	69.477
1908.0000	69.485
1906.0000	69.509
1904.0000	69.586
1902.0000	69.605
1900.0000	69.584
1898.0000	69.57
1896.0000	69.549
1894.0000	69.585
1892.0000	69.552
1890.0000	69.573
1888.0000	69.576
1886.0000	69.576
1884.0000	69.59
1882.0000	69.598
1880.0000	69.616
1878.0000	69.618
1876.0000	69.636
1874.0000	69.637
1872.0000	69.629
1870.0000	69.647
1868.0000	69.64
1866.0000	69.638
1864.0000	69.608
1862.0000	69.597
1860.0000	69.594
1858.0000	69.598
1856.0000	69.629
1854.0000	69.646
1852.0000	69.649
1850.0000	69.66
1848.0000	69.654
1846.0000	69.652
1844.0000	69.655
1842.0000	69.646
1840.0000	69.635
1838.0000	69.626
1836.0000	69.652
1834.0000	69.644
1832.0000	69.659
1830.0000	69.663
1828.0000	69.666
1826.0000	69.683
1824.0000	69.675
1822.0000	69.65
1820.0000	69.636
1818.0000	69.616
1816.0000	69.64
1814.0000	69.677
1812.0000	69.674
1810.0000	69.712
1808.0000	69.723
1806.0000	69.709
1804.0000	69.731
1802.0000	69.721
1800.0000	69.712
1798.0000	69.727
1796.0000	69.731
1794.0000	69.748
1792.0000	69.743
1790.0000	69.75
1788.0000	69.735
1786.0000	69.716
1784.0000	69.72
1782.0000	69.709
1780.0000	69.727
1778.0000	69.718
1776.0000	69.693
1774.0000	69.703
1772.0000	69.691
1770.0000	69.697
1768.0000	69.712
1766.0000	69.691
1764.0000	69.69
1762.0000	69.683
1760.0000	69.696
1758.0000	69.7
1756.0000	69.676
1754.0000	69.676
1752.0000	69.647
1750.0000	69.644
1748.0000	69.65
1746.0000	69.656
1744.0000	69.66
1742.0000	69.689
1740.0000	69.693
1738.0000	69.674
1736.0000	69.658
1734.0000	69.622
1732.0000	69.605
1730.0000	69.614
1728.0000	69.6
1726.0000	69.57
1724.0000	69.538
1722.0000	69.528
1720.0000	69.545
1718.0000	69.549
1716.0000	69.561
1714.0000	69.561
1712.0000	69.553
1710.0000	69.581
1708.0000	69.576
1706.0000	69.552
1704.0000	69.567
1702.0000	69.583
1700.0000	69.627
1698.0000	69.656
1696.0000	69.667
1694.0000	69.651
1692.0000	69.642
1690.0000	69.685
1688.0000	69.689
1686.0000	69.729
1684.0000	69.761
1682.0000	69.769
1680.0000	69.803
1678.0000	69.83
1676.0000	69.836
1674.0000	69.834
1672.0000	69.839
1670.0000	69.845
1668.0000	69.856
1666.0000	69.88
1664.0000	69.906
1662.0000	69.88
1660.0000	69.889
1658.0000	69.898
1656.0000	69.902
1654.0000	69.928
1652.0000	69.921
1650.0000	69.919
1648.0000	69.917
1646.0000	69.894
1644.0000	69.883
1642.0000	69.846
1640.0000	69.82
1638.0000	69.832
1636.0000	69.848
1634.0000	69.867
1632.0000	69.879
1630.0000	69.875
1628.0000	69.876
1626.0000	69.872
1624.0000	69.889
1622.0000	69.919
1620.0000	69.937
1618.0000	69.957
1616.0000	69.973
1614.0000	69.951
1612.0000	69.982
1610.0000	69.989
1608.0000	69.972
1606.0000	69.984
1604.0000	69.971
1602.0000	69.963
1600.0000	69.957
1598.0000	69.961
1596.0000	69.956
1594.0000	69.954
1592.0000	69.958
1590.0000	69.949
1588.0000	69.915
1586.0000	69.891
1584.0000	69.871
1582.0000	69.853
1580.0000	69.859
1578.0000	69.861
1576.0000	69.882
1574.0000	69.898
1572.0000	69.916
1570.0000	69.952
1568.0000	69.97
1566.0000	69.96
1564.0000	69.977
1562.0000	69.975
1560.0000	69.979
1558.0000	70.008
1556.0000	69.968
1554.0000	69.939
1552.0000	69.907
1550.0000	69.878
1548.0000	69.89
1546.0000	69.885
1544.0000	69.907
1542.0000	69.932
1540.0000	69.927
1538.0000	69.937
1536.0000	69.908
1534.0000	69.883
1532.0000	69.872
1530.0000	69.887
1528.0000	69.889
1526.0000	69.903
1524.0000	69.909
1522.0000	69.896
1520.0000	69.889
1518.0000	69.877
1516.0000	69.874
1514.0000	69.866
1512.0000	69.863
1510.0000	69.846
1508.0000	69.823
1506.0000	69.82
1504.0000	69.813
1502.0000	69.822
1500.0000	69.824
1498.0000	69.837
1496.0000	69.849
1494.0000	69.847
1492.0000	69.881
1490.0000	69.859
1488.0000	69.85
1486.0000	69.862
1484.0000	69.829
1482.0000	69.844
1480.0000	69.848
1478.0000	69.836
1476.0000	69.842
1474.0000	69.831
1472.0000	69.813
1470.0000	69.812
1468.0000	69.815
1466.0000	69.829
1464.0000	69.853
1462.0000	69.87
1460.0000	69.863
1458.0000	69.857
1456.0000	69.856
1454.0000	69.86
1452.0000	69.876
1450.0000	69.883
1448.0000	69.881
1446.0000	69.874
1444.0000	69.884
1442.0000	69.895
1440.0000	69.925
1438.0000	69.934
1436.0000	69.956
1434.0000	69.972
1432.0000	69.971
1430.0000	69.981
1428.0000	69.97
1426.0000	69.971
1424.0000	69.973
1422.0000	69.976
1420.0000	69.993
1418.0000	69.993
1416.0000	70.003
1414.0000	70.036
1412.0000	70.042
1410.0000	70.059
1408.0000	70.068
1406.0000	70.061
1404.0000	70.061
1402.0000	70.064
1400.0000	70.075
1398.0000	70.056
1396.0000	70.066
1394.0000	70.087
1392.0000	70.086
1390.0000	70.103
1388.0000	70.098
1386.0000	70.083
1384.0000	70.084
1382.0000	70.13
1380.0000	70.16
1378.0000	70.194
1376.0000	70.237
1374.0000	70.24
1372.0000	70.257
1370.0000	70.27
1368.0000	70.286
1366.0000	70.303
1364.0000	70.308
1362.0000	70.324
1360.0000	70.31
1358.0000	70.297
1356.0000	70.299
1354.0000	70.279
1352.0000	70.292
1350.0000	70.311
1348.0000	70.313
1346.0000	70.324
1344.0000	70.319
1342.0000	70.312
1340.0000	70.324
1338.0000	70.335
1336.0000	70.347
1334.0000	70.344
1332.0000	70.357
1330.0000	70.368
1328.0000	70.383
1326.0000	70.402
1324.0000	70.413
1322.0000	70.412
1320.0000	70.409
1318.0000	70.405
1316.0000	70.419
1314.0000	70.429
1312.0000	70.461
1310.0000	70.474
1308.0000	70.47
1306.0000	70.466
1304.0000	70.45
1302.0000	70.459
1300.0000	70.487
1298.0000	70.507
1296.0000	70.528
1294.0000	70.524
1292.0000	70.498
1290.0000	70.522
1288.0000	70.53
1286.0000	70.56
1284.0000	70.571
1282.0000	70.547
1280.0000	70.535
1278.0000	70.525
1276.0000	70.533
1274.0000	70.533
1272.0000	70.523
1270.0000	70.529
1268.0000	70.542
1266.0000	70.562
1264.0000	70.576
1262.0000	70.611
1260.0000	70.595
1258.0000	70.605
1256.0000	70.609
1254.0000	70.59
1252.0000	70.604
1250.0000	70.588
1248.0000	70.571
1246.0000	70.522
1244.0000	70.527
1242.0000	70.499
1240.0000	70.487
1238.0000	70.521
1236.0000	70.485
1234.0000	70.522
1232.0000	70.572
1230.0000	70.552
1228.0000	70.565
1226.0000	70.577
1224.0000	70.531
1222.0000	70.565
1220.0000	70.571
1218.0000	70.558
1216.0000	70.594
1214.0000	70.566
1212.0000	70.563
1210.0000	70.563
1208.0000	70.549
1206.0000	70.567
1204.0000	70.589
1202.0000	70.561
1200.0000	70.537
1198.0000	70.553
1196.0000	70.571
1194.0000	70.616
1192.0000	70.621
1190.0000	70.623
1188.0000	70.616
1186.0000	70.58
1184.0000	70.567
1182.0000	70.542
1180.0000	70.556
1178.0000	70.578
1176.0000	70.579
1174.0000	70.583
1172.0000	70.581
1170.0000	70.587
1168.0000	70.588
1166.0000	70.6
1164.0000	70.609
1162.0000	70.631
1160.0000	70.656
1158.0000	70.671
1156.0000	70.671
1154.0000	70.659
1152.0000	70.663
1150.0000	70.673
1148.0000	70.691
1146.0000	70.688
1144.0000	70.675
1142.0000	70.678
1140.0000	70.691
1138.0000	70.727
1136.0000	70.756
1134.0000	70.782
1132.0000	70.787
1130.0000	70.792
1128.0000	70.806
1126.0000	70.827
1124.0000	70.827
1122.0000	70.824
1120.0000	70.82
1118.0000	70.802
1116.0000	70.842
1114.0000	70.846
1112.0000	70.858
1110.0000	70.867
1108.0000	70.844
1106.0000	70.87
1104.0000	70.894
1102.0000	70.913
1100.0000	70.919
1098.0000	70.92
1096.0000	70.916
1094.0000	70.916
1092.0000	70.955
1090.0000	70.979
1088.0000	71.007
1086.0000	71.034
1084.0000	71.039
1082.0000	71.024
1080.0000	71.002
1078.0000	70.972
1076.0000	70.965
1074.0000	70.977
1072.0000	71.003
1070.0000	71.026
1068.0000	71.032
1066.0000	71.021
1064.0000	71.01
1062.0000	71.033
1060.0000	71.04
1058.0000	71.054
1056.0000	71.056
1054.0000	71.053
1052.0000	71.064
1050.0000	71.085
1048.0000	71.07
1046.0000	71.05
1044.0000	71.025
1042.0000	71.003
1040.0000	71.019
1038.0000	71.034
1036.0000	71.026
1034.0000	71.017
1032.0000	71.028
1030.0000	71.037
1028.0000	71.067
1026.0000	71.078
1024.0000	71.067
1022.0000	71.032
1020.0000	70.992
1018.0000	71.009
1016.0000	71.025
1014.0000	71.043
1012.0000	71.081
1010.0000	71.096
1008.0000	71.092
1006.0000	71.079
1004.0000	71.067
1002.0000	71.032
1000.0000	71.018
998.0000	71.049
996.0000	71.087
994.0000	71.094
992.0000	71.121
990.0000	71.107
988.0000	71.087
986.0000	71.114
984.0000	71.113
982.0000	71.127
980.0000	71.136
978.0000	71.18
976.0000	71.18
974.0000	71.209
972.0000	71.223
970.0000	71.201
968.0000	71.225
966.0000	71.21
964.0000	71.213
962.0000	71.187
960.0000	71.178
958.0000	71.191
956.0000	71.197
954.0000	71.236
952.0000	71.239
950.0000	71.254
948.0000	71.236
946.0000	71.221
944.0000	71.258
942.0000	71.255
940.0000	71.324
938.0000	71.329
936.0000	71.318
934.0000	71.328
932.0000	71.295
930.0000	71.341
928.0000	71.336
926.0000	71.351
924.0000	71.369
922.0000	71.385
920.0000	71.409
918.0000	71.427
916.0000	71.44
914.0000	71.407
912.0000	71.398
910.0000	71.384
908.0000	71.369
906.0000	71.411
904.0000	71.396
902.0000	71.372
900.0000	71.374
898.0000	71.317
896.0000	71.321
894.0000	71.323
892.0000	71.296
890.0000	71.299
888.0000	71.277
886.0000	71.301
884.0000	71.318
882.0000	71.31
880.0000	71.333
878.0000	71.294
876.0000	71.268
874.0000	71.317
872.0000	71.33
870.0000	71.281
868.0000	71.294
866.0000	71.257
864.0000	71.252
862.0000	71.315
860.0000	71.393
858.0000	71.389
856.0000	71.42
854.0000	71.406
852.0000	71.473
850.0000	71.4
848.0000	71.387
846.0000	71.373
844.0000	71.396
842.0000	71.407
840.0000	71.406
838.0000	71.427
836.0000	71.451
834.0000	71.46
832.0000	71.471
830.0000	71.504
828.0000	71.512
826.0000	71.542
824.0000	71.555
822.0000	71.549
820.0000	71.553
818.0000	71.564
816.0000	71.577
814.0000	71.594
812.0000	71.589
810.0000	71.589
808.0000	71.583
806.0000	71.565
804.0000	71.564
802.0000	71.542
800.0000	71.535
798.0000	71.54
796.0000	71.547
794.0000	71.549
792.0000	71.549
790.0000	71.519
788.0000	71.498
786.0000	71.49
784.0000	71.484
782.0000	71.484
780.0000	71.515
778.0000	71.512
776.0000	71.515
774.0000	71.529
772.0000	71.508
770.0000	71.507
768.0000	71.505
766.0000	71.501
764.0000	71.507
762.0000	71.512
760.0000	71.51
758.0000	71.523
756.0000	71.525
754.0000	71.541
752.0000	71.557
750.0000	71.557
748.0000	71.571
746.0000	71.573
744.0000	71.57
742.0000	71.572
740.0000	71.644
738.0000	71.64
736.0000	71.639
734.0000	71.614
732.0000	71.592
730.0000	71.608
728.0000	71.615
726.0000	71.637
724.0000	71.644
722.0000	71.616
720.0000	71.592
718.0000	71.567
716.0000	71.553
714.0000	71.535
712.0000	71.53
710.0000	71.517
708.0000	71.525
706.0000	71.528
704.0000	71.535
702.0000	71.524
700.0000	71.498
698.0000	71.485
696.0000	71.465
694.0000	71.436
692.0000	71.446
690.0000	71.445
688.0000	71.443
686.0000	71.482
684.0000	71.513
682.0000	71.545
680.0000	71.606
678.0000	71.63
676.0000	71.618
674.0000	71.634
672.0000	71.607
670.0000	71.611
668.0000	71.633
666.0000	71.638
664.0000	71.657
662.0000	71.664
660.0000	71.66
658.0000	71.659
656.0000	71.653
654.0000	71.643
652.0000	71.637
650.0000	71.619
648.0000	71.625
646.0000	71.634
644.0000	71.621
642.0000	71.633
640.0000	71.621
638.0000	71.612
636.0000	71.627
634.0000	71.633
632.0000	71.624
630.0000	71.643
628.0000	71.638
626.0000	71.647
624.0000	71.666
622.0000	71.666
620.0000	71.68
618.0000	71.712
616.0000	71.723
614.0000	71.744
612.0000	71.776
610.0000	71.769
608.0000	71.78
606.0000	71.783
604.0000	71.78
602.0000	71.775
600.0000	71.781
598.0000	71.779
596.0000	71.778
594.0000	71.765
592.0000	71.777
590.0000	71.786
588.0000	71.783
586.0000	71.788
584.0000	71.776
582.0000	71.76
580.0000	71.779
578.0000	71.797
576.0000	71.802
574.0000	71.826
572.0000	71.812
570.0000	71.815
568.0000	71.856
566.0000	71.868
564.0000	71.901
562.0000	71.939
560.0000	71.924
558.0000	71.923
556.0000	71.934
554.0000	71.937
552.0000	71.957
550.0000	71.967
548.0000	71.962
546.0000	71.957
544.0000	71.959
542.0000	71.973
540.0000	71.969
538.0000	71.947
536.0000	71.948
534.0000	71.956
532.0000	71.964
530.0000	72.012
528.0000	72.04
526.0000	72.065
524.0000	72.112
522.0000	72.097
520.0000	72.144
518.0000	72.156
516.0000	72.158
514.0000	72.19
512.0000	72.194
510.0000	72.176
508.0000	72.18
506.0000	72.177
504.0000	72.18
502.0000	72.215
500.0000	72.235
498.0000	72.227
496.0000	72.254
494.0000	72.251
492.0000	72.25
490.0000	72.282
488.0000	72.293
486.0000	72.315
484.0000	72.358
482.0000	72.368
480.0000	72.385
478.0000	72.4
476.0000	72.414
474.0000	72.433
472.0000	72.431
470.0000	72.429
468.0000	72.42
466.0000	72.404
464.0000	72.412
462.0000	72.421
460.0000	72.416
458.0000	72.442
456.0000	72.464
454.0000	72.476
452.0000	72.524
450.0000	72.559
448.0000	72.59
446.0000	72.631
444.0000	72.663
442.0000	72.68
440.0000	72.726
438.0000	72.752
436.0000	72.763
434.0000	72.771
432.0000	72.753
430.0000	72.741
428.0000	72.749
426.0000	72.789
424.0000	72.918
422.0000	72.932
420.0000	72.868
418.0000	72.927
416.0000	72.975
414.0000	72.98
412.0000	72.98
410.0000	72.976
408.0000	72.961
406.0000	72.984
404.0000	73.015
402.0000	73.019
400.0000	73.05
398.0000	73.062
396.0000	73.052
394.0000	73.071
392.0000	73.058
390.0000	73.052
388.0000	73.083
386.0000	73.078
384.0000	73.101
382.0000	73.117
380.0000	73.109
378.0000	73.12
376.0000	73.159
374.0000	73.212
372.0000	73.181
370.0000	73.146
368.0000	73.14
366.0000	73.112
364.0000	73.096
362.0000	73.087
360.0000	73.1
358.0000	73.118
356.0000	73.111
354.0000	73.113
352.0000	73.078
350.0000	73.057
348.0000	73.05
346.0000	73.068
344.0000	73.14
342.0000	73.043
340.0000	72.744
338.0000	72.637
336.0000	72.507
334.0000	72.417
332.0000	72.343
330.0000	72.251
328.0000	72.129
326.0000	72.024
324.0000	71.898
322.0000	71.757
320.0000	71.595
318.0000	71.386
316.0000	71.097
314.0000	70.797
312.0000	70.444
310.0000	70.023
308.0000	69.582
306.0000	69.053
304.0000	68.502
302.0000	67.912
300.0000	67.257
298.0000	66.544
296.0000	65.756
294.0000	64.9
292.0000	63.949
290.0000	63.019
288.0000	62.17
286.0000	61.359
284.0000	61.223
282.0000	61.346
280.0000	62.035
278.0000	63.134
276.0000	64.646
274.0000	65.812
272.0000	67.212
270.0000	68.271
268.0000	68.308
266.0000	68.74
264.0000	68.457
262.0000	68.398
260.0000	68.604
258.0000	68.83
256.0000	68.733
254.0000	68.698
252.0000	68.601
250.0000	68.265
248.0000	67.895
246.0000	67.96
244.0000	67.797
242.0000	67.868
240.0000	67.98
238.0000	68.005
236.0000	67.661
234.0000	67.949
232.0000	68.123
230.0000	67.319
228.0000	67.304
226.0000	66.648
224.0000	66.259
222.0000	66.514
220.0000	66.718
218.0000	66.475
216.0000	66.677
214.0000	66.745
212.0000	66.69
210.0000	66.568
208.0000	66.419
206.0000	66.164
204.0000	65.322
202.0000	65.676
200.0000	65.537
198.0000	65.656
196.0000	66.489
194.0000	67.225
192.0000	67.274
190.0000	67.497
