# Supplementary material for: Exploring nanoarchitectonics and optical properties of PAA-ZnO@BCP wide-band-gap organic semiconductors
Source: Sci Rep. 2024 Feb 6;14:3060. doi: 10.1038/s41598-024-53469-3 (PMC10847419; doi:10.1038/s41598-024-53469-3)
Supplement: Supplementary file 3 — Supplementary Information 3. [file 41598_2024_53469_MOESM3_ESM.txt]

TITLE
DATA TYPE
ORIGIN	JASCO
OWNER
DATE	02/01/01
TIME	01:05:52
SPECTROMETER/DATA SYSTEM	JASCO Corp., V-570, Rev. 1.00
RESOLUTION
DELTAX	-2
XUNITS	NANOMETERS
YUNITS	REFLECTANCE
FIRSTX	2500.0000
LASTX	190.0000
NPOINTS	1156
FIRSTY	0.01919
MAXY	0.02501
MINY	0.01131
XYDATA
2500.0000	1.919
2498.0000	1.914
2496.0000	1.876
2494.0000	1.886
2492.0000	1.887
2490.0000	1.903
2488.0000	1.913
2486.0000	1.907
2484.0000	1.878
2482.0000	1.871
2480.0000	1.865
2478.0000	1.854
2476.0000	1.866
2474.0000	1.855
2472.0000	1.873
2470.0000	1.858
2468.0000	1.865
2466.0000	1.867
2464.0000	1.842
2462.0000	1.87
2460.0000	1.877
2458.0000	1.883
2456.0000	1.88
2454.0000	1.876
2452.0000	1.878
2450.0000	1.875
2448.0000	1.887
2446.0000	1.885
2444.0000	1.887
2442.0000	1.88
2440.0000	1.886
2438.0000	1.906
2436.0000	1.896
2434.0000	1.903
2432.0000	1.895
2430.0000	1.897
2428.0000	1.909
2426.0000	1.916
2424.0000	1.928
2422.0000	1.929
2420.0000	1.93
2418.0000	1.928
2416.0000	1.941
2414.0000	1.922
2412.0000	1.923
2410.0000	1.933
2408.0000	1.938
2406.0000	1.949
2404.0000	1.954
2402.0000	1.96
2400.0000	1.948
2398.0000	1.945
2396.0000	1.948
2394.0000	1.959
2392.0000	1.948
2390.0000	1.954
2388.0000	1.953
2386.0000	1.937
2384.0000	1.948
2382.0000	1.937
2380.0000	1.948
2378.0000	1.949
2376.0000	1.951
2374.0000	1.94
2372.0000	1.92
2370.0000	1.909
2368.0000	1.894
2366.0000	1.905
2364.0000	1.903
2362.0000	1.92
2360.0000	1.925
2358.0000	1.937
2356.0000	1.937
2354.0000	1.911
2352.0000	1.914
2350.0000	1.897
2348.0000	1.902
2346.0000	1.894
2344.0000	1.889
2342.0000	1.895
2340.0000	1.892
2338.0000	1.91
2336.0000	1.919
2334.0000	1.93
2332.0000	1.919
2330.0000	1.913
2328.0000	1.907
2326.0000	1.894
2324.0000	1.907
2322.0000	1.912
2320.0000	1.922
2318.0000	1.933
2316.0000	1.932
2314.0000	1.944
2312.0000	1.947
2310.0000	1.931
2308.0000	1.935
2306.0000	1.947
2304.0000	1.926
2302.0000	1.937
2300.0000	1.937
2298.0000	1.923
2296.0000	1.93
2294.0000	1.931
2292.0000	1.937
2290.0000	1.931
2288.0000	1.93
2286.0000	1.924
2284.0000	1.929
2282.0000	1.922
2280.0000	1.924
2278.0000	1.936
2276.0000	1.923
2274.0000	1.93
2272.0000	1.926
2270.0000	1.931
2268.0000	1.934
2266.0000	1.935
2264.0000	1.942
2262.0000	1.931
2260.0000	1.933
2258.0000	1.923
2256.0000	1.92
2254.0000	1.913
2252.0000	1.91
2250.0000	1.908
2248.0000	1.902
2246.0000	1.907
2244.0000	1.889
2242.0000	1.893
2240.0000	1.89
2238.0000	1.891
2236.0000	1.89
2234.0000	1.895
2232.0000	1.913
2230.0000	1.905
2228.0000	1.91
2226.0000	1.907
2224.0000	1.905
2222.0000	1.89
2220.0000	1.905
2218.0000	1.896
2216.0000	1.879
2214.0000	1.896
2212.0000	1.889
2210.0000	1.896
2208.0000	1.898
2206.0000	1.888
2204.0000	1.891
2202.0000	1.883
2200.0000	1.88
2198.0000	1.879
2196.0000	1.879
2194.0000	1.871
2192.0000	1.877
2190.0000	1.881
2188.0000	1.882
2186.0000	1.88
2184.0000	1.874
2182.0000	1.879
2180.0000	1.874
2178.0000	1.887
2176.0000	1.892
2174.0000	1.895
2172.0000	1.89
2170.0000	1.879
2168.0000	1.883
2166.0000	1.876
2164.0000	1.886
2162.0000	1.891
2160.0000	1.898
2158.0000	1.894
2156.0000	1.888
2154.0000	1.892
2152.0000	1.867
2150.0000	1.869
2148.0000	1.864
2146.0000	1.862
2144.0000	1.866
2142.0000	1.869
2140.0000	1.881
2138.0000	1.879
2136.0000	1.884
2134.0000	1.87
2132.0000	1.864
2130.0000	1.865
2128.0000	1.875
2126.0000	1.883
2124.0000	1.882
2122.0000	1.879
2120.0000	1.873
2118.0000	1.873
2116.0000	1.875
2114.0000	1.874
2112.0000	1.866
2110.0000	1.868
2108.0000	1.87
2106.0000	1.876
2104.0000	1.881
2102.0000	1.885
2100.0000	1.884
2098.0000	1.876
2096.0000	1.883
2094.0000	1.888
2092.0000	1.885
2090.0000	1.892
2088.0000	1.892
2086.0000	1.895
2084.0000	1.888
2082.0000	1.896
2080.0000	1.896
2078.0000	1.883
2076.0000	1.893
2074.0000	1.887
2072.0000	1.886
2070.0000	1.882
2068.0000	1.883
2066.0000	1.89
2064.0000	1.892
2062.0000	1.898
2060.0000	1.898
2058.0000	1.906
2056.0000	1.898
2054.0000	1.898
2052.0000	1.903
2050.0000	1.896
2048.0000	1.901
2046.0000	1.906
2044.0000	1.908
2042.0000	1.901
2040.0000	1.902
2038.0000	1.896
2036.0000	1.895
2034.0000	1.894
2032.0000	1.888
2030.0000	1.899
2028.0000	1.898
2026.0000	1.905
2024.0000	1.915
2022.0000	1.921
2020.0000	1.913
2018.0000	1.91
2016.0000	1.908
2014.0000	1.891
2012.0000	1.897
2010.0000	1.896
2008.0000	1.901
2006.0000	1.906
2004.0000	1.907
2002.0000	1.909
2000.0000	1.904
1998.0000	1.909
1996.0000	1.903
1994.0000	1.905
1992.0000	1.9
1990.0000	1.896
1988.0000	1.902
1986.0000	1.894
1984.0000	1.899
1982.0000	1.893
1980.0000	1.891
1978.0000	1.893
1976.0000	1.89
1974.0000	1.892
1972.0000	1.888
1970.0000	1.886
1968.0000	1.881
1966.0000	1.878
1964.0000	1.877
1962.0000	1.885
1960.0000	1.876
1958.0000	1.882
1956.0000	1.886
1954.0000	1.878
1952.0000	1.892
1950.0000	1.884
1948.0000	1.884
1946.0000	1.879
1944.0000	1.877
1942.0000	1.884
1940.0000	1.879
1938.0000	1.884
1936.0000	1.879
1934.0000	1.886
1932.0000	1.879
1930.0000	1.885
1928.0000	1.891
1926.0000	1.886
1924.0000	1.904
1922.0000	1.899
1920.0000	1.909
1918.0000	1.911
1916.0000	1.918
1914.0000	1.927
1912.0000	1.932
1910.0000	1.938
1908.0000	1.936
1906.0000	1.946
1904.0000	1.945
1902.0000	1.957
1900.0000	1.96
1898.0000	1.955
1896.0000	1.932
1894.0000	1.923
1892.0000	1.936
1890.0000	1.941
1888.0000	1.948
1886.0000	1.952
1884.0000	1.948
1882.0000	1.955
1880.0000	1.953
1878.0000	1.966
1876.0000	1.964
1874.0000	1.968
1872.0000	1.977
1870.0000	1.976
1868.0000	1.98
1866.0000	1.98
1864.0000	1.99
1862.0000	1.985
1860.0000	1.983
1858.0000	1.981
1856.0000	1.976
1854.0000	1.973
1852.0000	1.979
1850.0000	1.987
1848.0000	1.985
1846.0000	1.988
1844.0000	1.987
1842.0000	1.983
1840.0000	1.978
1838.0000	1.977
1836.0000	1.968
1834.0000	1.963
1832.0000	1.971
1830.0000	1.97
1828.0000	1.977
1826.0000	1.976
1824.0000	1.966
1822.0000	1.958
1820.0000	1.958
1818.0000	1.957
1816.0000	1.957
1814.0000	1.964
1812.0000	1.955
1810.0000	1.955
1808.0000	1.95
1806.0000	1.948
1804.0000	1.95
1802.0000	1.951
1800.0000	1.953
1798.0000	1.952
1796.0000	1.959
1794.0000	1.96
1792.0000	1.962
1790.0000	1.965
1788.0000	1.961
1786.0000	1.959
1784.0000	1.955
1782.0000	1.96
1780.0000	1.956
1778.0000	1.961
1776.0000	1.963
1774.0000	1.962
1772.0000	1.964
1770.0000	1.961
1768.0000	1.964
1766.0000	1.957
1764.0000	1.958
1762.0000	1.957
1760.0000	1.959
1758.0000	1.958
1756.0000	1.959
1754.0000	1.959
1752.0000	1.955
1750.0000	1.956
1748.0000	1.953
1746.0000	1.951
1744.0000	1.949
1742.0000	1.95
1740.0000	1.951
1738.0000	1.954
1736.0000	1.954
1734.0000	1.951
1732.0000	1.953
1730.0000	1.952
1728.0000	1.955
1726.0000	1.952
1724.0000	1.957
1722.0000	1.957
1720.0000	1.952
1718.0000	1.957
1716.0000	1.958
1714.0000	1.96
1712.0000	1.961
1710.0000	1.964
1708.0000	1.963
1706.0000	1.961
1704.0000	1.965
1702.0000	1.965
1700.0000	1.969
1698.0000	1.971
1696.0000	1.973
1694.0000	1.975
1692.0000	1.973
1690.0000	1.97
1688.0000	1.965
1686.0000	1.967
1684.0000	1.964
1682.0000	1.966
1680.0000	1.971
1678.0000	1.97
1676.0000	1.969
1674.0000	1.967
1672.0000	1.968
1670.0000	1.965
1668.0000	1.964
1666.0000	1.961
1664.0000	1.962
1662.0000	1.959
1660.0000	1.959
1658.0000	1.962
1656.0000	1.958
1654.0000	1.961
1652.0000	1.962
1650.0000	1.96
1648.0000	1.96
1646.0000	1.96
1644.0000	1.956
1642.0000	1.955
1640.0000	1.956
1638.0000	1.951
1636.0000	1.954
1634.0000	1.956
1632.0000	1.958
1630.0000	1.955
1628.0000	1.955
1626.0000	1.953
1624.0000	1.949
1622.0000	1.954
1620.0000	1.955
1618.0000	1.959
1616.0000	1.957
1614.0000	1.958
1612.0000	1.955
1610.0000	1.95
1608.0000	1.954
1606.0000	1.956
1604.0000	1.958
1602.0000	1.959
1600.0000	1.955
1598.0000	1.954
1596.0000	1.959
1594.0000	1.959
1592.0000	1.962
1590.0000	1.963
1588.0000	1.955
1586.0000	1.954
1584.0000	1.955
1582.0000	1.955
1580.0000	1.955
1578.0000	1.958
1576.0000	1.958
1574.0000	1.956
1572.0000	1.957
1570.0000	1.956
1568.0000	1.958
1566.0000	1.954
1564.0000	1.954
1562.0000	1.954
1560.0000	1.951
1558.0000	1.955
1556.0000	1.953
1554.0000	1.952
1552.0000	1.949
1550.0000	1.947
1548.0000	1.944
1546.0000	1.942
1544.0000	1.943
1542.0000	1.942
1540.0000	1.943
1538.0000	1.944
1536.0000	1.942
1534.0000	1.939
1532.0000	1.937
1530.0000	1.935
1528.0000	1.933
1526.0000	1.936
1524.0000	1.937
1522.0000	1.94
1520.0000	1.937
1518.0000	1.935
1516.0000	1.933
1514.0000	1.93
1512.0000	1.934
1510.0000	1.935
1508.0000	1.937
1506.0000	1.932
1504.0000	1.933
1502.0000	1.93
1500.0000	1.929
1498.0000	1.934
1496.0000	1.93
1494.0000	1.932
1492.0000	1.931
1490.0000	1.93
1488.0000	1.932
1486.0000	1.934
1484.0000	1.934
1482.0000	1.932
1480.0000	1.934
1478.0000	1.933
1476.0000	1.936
1474.0000	1.936
1472.0000	1.936
1470.0000	1.935
1468.0000	1.933
1466.0000	1.937
1464.0000	1.934
1462.0000	1.935
1460.0000	1.935
1458.0000	1.935
1456.0000	1.934
1454.0000	1.934
1452.0000	1.933
1450.0000	1.928
1448.0000	1.929
1446.0000	1.925
1444.0000	1.927
1442.0000	1.928
1440.0000	1.926
1438.0000	1.927
1436.0000	1.924
1434.0000	1.924
1432.0000	1.919
1430.0000	1.92
1428.0000	1.922
1426.0000	1.923
1424.0000	1.926
1422.0000	1.929
1420.0000	1.927
1418.0000	1.924
1416.0000	1.924
1414.0000	1.92
1412.0000	1.922
1410.0000	1.923
1408.0000	1.923
1406.0000	1.93
1404.0000	1.929
1402.0000	1.932
1400.0000	1.932
1398.0000	1.93
1396.0000	1.928
1394.0000	1.929
1392.0000	1.93
1390.0000	1.928
1388.0000	1.932
1386.0000	1.927
1384.0000	1.93
1382.0000	1.932
1380.0000	1.932
1378.0000	1.937
1376.0000	1.937
1374.0000	1.936
1372.0000	1.932
1370.0000	1.935
1368.0000	1.933
1366.0000	1.935
1364.0000	1.937
1362.0000	1.938
1360.0000	1.935
1358.0000	1.932
1356.0000	1.932
1354.0000	1.927
1352.0000	1.928
1350.0000	1.926
1348.0000	1.925
1346.0000	1.924
1344.0000	1.926
1342.0000	1.928
1340.0000	1.927
1338.0000	1.926
1336.0000	1.923
1334.0000	1.922
1332.0000	1.921
1330.0000	1.92
1328.0000	1.917
1326.0000	1.918
1324.0000	1.916
1322.0000	1.914
1320.0000	1.916
1318.0000	1.917
1316.0000	1.917
1314.0000	1.914
1312.0000	1.913
1310.0000	1.911
1308.0000	1.91
1306.0000	1.914
1304.0000	1.912
1302.0000	1.914
1300.0000	1.912
1298.0000	1.913
1296.0000	1.915
1294.0000	1.911
1292.0000	1.913
1290.0000	1.913
1288.0000	1.914
1286.0000	1.913
1284.0000	1.914
1282.0000	1.913
1280.0000	1.914
1278.0000	1.914
1276.0000	1.915
1274.0000	1.918
1272.0000	1.912
1270.0000	1.913
1268.0000	1.911
1266.0000	1.909
1264.0000	1.91
1262.0000	1.91
1260.0000	1.913
1258.0000	1.911
1256.0000	1.912
1254.0000	1.912
1252.0000	1.912
1250.0000	1.911
1248.0000	1.911
1246.0000	1.91
1244.0000	1.909
1242.0000	1.91
1240.0000	1.908
1238.0000	1.909
1236.0000	1.909
1234.0000	1.907
1232.0000	1.906
1230.0000	1.904
1228.0000	1.903
1226.0000	1.899
1224.0000	1.899
1222.0000	1.899
1220.0000	1.901
1218.0000	1.899
1216.0000	1.901
1214.0000	1.901
1212.0000	1.897
1210.0000	1.901
1208.0000	1.901
1206.0000	1.9
1204.0000	1.905
1202.0000	1.904
1200.0000	1.904
1198.0000	1.907
1196.0000	1.908
1194.0000	1.91
1192.0000	1.91
1190.0000	1.908
1188.0000	1.908
1186.0000	1.905
1184.0000	1.906
1182.0000	1.905
1180.0000	1.903
1178.0000	1.902
1176.0000	1.902
1174.0000	1.899
1172.0000	1.9
1170.0000	1.898
1168.0000	1.894
1166.0000	1.897
1164.0000	1.894
1162.0000	1.896
1160.0000	1.896
1158.0000	1.898
1156.0000	1.9
1154.0000	1.899
1152.0000	1.902
1150.0000	1.903
1148.0000	1.905
1146.0000	1.906
1144.0000	1.906
1142.0000	1.907
1140.0000	1.908
1138.0000	1.909
1136.0000	1.911
1134.0000	1.913
1132.0000	1.913
1130.0000	1.913
1128.0000	1.909
1126.0000	1.907
1124.0000	1.906
1122.0000	1.907
1120.0000	1.91
1118.0000	1.91
1116.0000	1.911
1114.0000	1.909
1112.0000	1.911
1110.0000	1.911
1108.0000	1.911
1106.0000	1.909
1104.0000	1.906
1102.0000	1.906
1100.0000	1.903
1098.0000	1.907
1096.0000	1.907
1094.0000	1.909
1092.0000	1.907
1090.0000	1.906
1088.0000	1.904
1086.0000	1.901
1084.0000	1.904
1082.0000	1.903
1080.0000	1.908
1078.0000	1.907
1076.0000	1.913
1074.0000	1.911
1072.0000	1.909
1070.0000	1.912
1068.0000	1.909
1066.0000	1.916
1064.0000	1.919
1062.0000	1.92
1060.0000	1.921
1058.0000	1.923
1056.0000	1.922
1054.0000	1.924
1052.0000	1.929
1050.0000	1.927
1048.0000	1.927
1046.0000	1.925
1044.0000	1.926
1042.0000	1.925
1040.0000	1.924
1038.0000	1.928
1036.0000	1.923
1034.0000	1.926
1032.0000	1.927
1030.0000	1.926
1028.0000	1.925
1026.0000	1.925
1024.0000	1.923
1022.0000	1.925
1020.0000	1.93
1018.0000	1.926
1016.0000	1.928
1014.0000	1.928
1012.0000	1.929
1010.0000	1.929
1008.0000	1.935
1006.0000	1.937
1004.0000	1.935
1002.0000	1.94
1000.0000	1.938
998.0000	1.945
996.0000	1.944
994.0000	1.947
992.0000	1.952
990.0000	1.952
988.0000	1.96
986.0000	1.964
984.0000	1.97
982.0000	1.973
980.0000	1.971
978.0000	1.975
976.0000	1.975
974.0000	1.973
972.0000	1.982
970.0000	1.989
968.0000	1.985
966.0000	1.991
964.0000	1.99
962.0000	1.991
960.0000	1.998
958.0000	2.003
956.0000	2.007
954.0000	2.008
952.0000	2.014
950.0000	2.009
948.0000	2.009
946.0000	2.008
944.0000	2.012
942.0000	2.009
940.0000	2.012
938.0000	2.018
936.0000	2.012
934.0000	2.03
932.0000	2.038
930.0000	2.04
928.0000	2.036
926.0000	2.039
924.0000	2.043
922.0000	2.046
920.0000	2.065
918.0000	2.066
916.0000	2.081
914.0000	2.09
912.0000	2.107
910.0000	2.119
908.0000	2.125
906.0000	2.139
904.0000	2.135
902.0000	2.159
900.0000	2.168
898.0000	2.179
896.0000	2.199
894.0000	2.222
892.0000	2.226
890.0000	2.242
888.0000	2.258
886.0000	2.252
884.0000	2.273
882.0000	2.271
880.0000	2.284
878.0000	2.279
876.0000	2.288
874.0000	2.314
872.0000	2.318
870.0000	2.348
868.0000	2.355
866.0000	2.357
864.0000	2.37
862.0000	2.387
860.0000	2.375
858.0000	2.381
856.0000	2.41
854.0000	2.445
852.0000	2.501
850.0000	2.3
848.0000	2.225
846.0000	2.172
844.0000	2.183
842.0000	2.185
840.0000	2.182
838.0000	2.186
836.0000	2.186
834.0000	2.188
832.0000	2.19
830.0000	2.189
828.0000	2.19
826.0000	2.19
824.0000	2.191
822.0000	2.19
820.0000	2.191
818.0000	2.191
816.0000	2.189
814.0000	2.189
812.0000	2.185
810.0000	2.187
808.0000	2.185
806.0000	2.183
804.0000	2.183
802.0000	2.177
800.0000	2.176
798.0000	2.174
796.0000	2.169
794.0000	2.168
792.0000	2.166
790.0000	2.162
788.0000	2.162
786.0000	2.158
784.0000	2.153
782.0000	2.151
780.0000	2.148
778.0000	2.147
776.0000	2.146
774.0000	2.144
772.0000	2.142
770.0000	2.14
768.0000	2.136
766.0000	2.133
764.0000	2.129
762.0000	2.126
760.0000	2.125
758.0000	2.124
756.0000	2.121
754.0000	2.118
752.0000	2.116
750.0000	2.113
748.0000	2.11
746.0000	2.108
744.0000	2.103
742.0000	2.102
740.0000	2.1
738.0000	2.101
736.0000	2.1
734.0000	2.101
732.0000	2.099
730.0000	2.097
728.0000	2.094
726.0000	2.091
724.0000	2.09
722.0000	2.088
720.0000	2.087
718.0000	2.086
716.0000	2.085
714.0000	2.084
712.0000	2.084
710.0000	2.084
708.0000	2.084
706.0000	2.085
704.0000	2.084
702.0000	2.086
700.0000	2.087
698.0000	2.088
696.0000	2.088
694.0000	2.084
692.0000	2.077
690.0000	2.068
688.0000	2.057
686.0000	2.049
684.0000	2.043
682.0000	2.041
680.0000	2.043
678.0000	2.047
676.0000	2.049
674.0000	2.051
672.0000	2.051
670.0000	2.049
668.0000	2.047
666.0000	2.046
664.0000	2.044
662.0000	2.043
660.0000	2.042
658.0000	2.04
656.0000	2.039
654.0000	2.038
652.0000	2.038
650.0000	2.037
648.0000	2.035
646.0000	2.032
644.0000	2.03
642.0000	2.029
640.0000	2.028
638.0000	2.028
636.0000	2.027
634.0000	2.026
632.0000	2.024
630.0000	2.022
628.0000	2.022
626.0000	2.02
624.0000	2.02
622.0000	2.019
620.0000	2.015
618.0000	2.013
616.0000	2.011
614.0000	2.01
612.0000	2.009
610.0000	2.009
608.0000	2.008
606.0000	2.006
604.0000	2.006
602.0000	2.004
600.0000	2.004
598.0000	2.004
596.0000	2.003
594.0000	2.002
592.0000	2.001
590.0000	2.001
588.0000	2
586.0000	2.001
584.0000	1.999
582.0000	1.998
580.0000	1.997
578.0000	1.996
576.0000	1.996
574.0000	1.995
572.0000	1.995
570.0000	1.994
568.0000	1.994
566.0000	1.994
564.0000	1.995
562.0000	1.995
560.0000	1.996
558.0000	1.996
556.0000	1.995
554.0000	1.996
552.0000	1.995
550.0000	1.995
548.0000	1.996
546.0000	1.997
544.0000	1.997
542.0000	1.999
540.0000	2
538.0000	2.001
536.0000	2.004
534.0000	2.003
532.0000	2.004
530.0000	2.005
528.0000	2.007
526.0000	2.009
524.0000	2.011
522.0000	2.011
520.0000	2.013
518.0000	2.014
516.0000	2.014
514.0000	2.016
512.0000	2.017
510.0000	2.017
508.0000	2.019
506.0000	2.019
504.0000	2.02
502.0000	2.019
500.0000	2.019
498.0000	2.02
496.0000	2.019
494.0000	2.02
492.0000	2.02
490.0000	2.021
488.0000	2.023
486.0000	2.023
484.0000	2.024
482.0000	2.024
480.0000	2.023
478.0000	2.024
476.0000	2.024
474.0000	2.024
472.0000	2.025
470.0000	2.025
468.0000	2.024
466.0000	2.025
464.0000	2.023
462.0000	2.022
460.0000	2.021
458.0000	2.018
456.0000	2.015
454.0000	2.01
452.0000	2.006
450.0000	2.002
448.0000	1.999
446.0000	1.998
444.0000	1.995
442.0000	1.995
440.0000	1.994
438.0000	1.995
436.0000	1.997
434.0000	1.999
432.0000	2.001
430.0000	1.999
428.0000	1.995
426.0000	1.99
424.0000	1.987
422.0000	1.992
420.0000	1.993
418.0000	1.993
416.0000	1.994
414.0000	1.993
412.0000	1.991
410.0000	1.989
408.0000	1.987
406.0000	1.985
404.0000	1.984
402.0000	1.984
400.0000	1.984
398.0000	1.982
396.0000	1.978
394.0000	1.974
392.0000	1.967
390.0000	1.963
388.0000	1.958
386.0000	1.954
384.0000	1.95
382.0000	1.947
380.0000	1.948
378.0000	1.944
376.0000	1.945
374.0000	1.943
372.0000	1.944
370.0000	1.949
368.0000	1.955
366.0000	1.953
364.0000	1.947
362.0000	1.933
360.0000	1.916
358.0000	1.905
356.0000	1.894
354.0000	1.882
352.0000	1.873
350.0000	1.86
348.0000	1.845
346.0000	1.829
344.0000	1.798
342.0000	1.772
340.0000	1.764
338.0000	1.755
336.0000	1.738
334.0000	1.707
332.0000	1.674
330.0000	1.637
328.0000	1.599
326.0000	1.554
324.0000	1.51
322.0000	1.465
320.0000	1.413
318.0000	1.368
316.0000	1.32
314.0000	1.278
312.0000	1.241
310.0000	1.209
308.0000	1.184
306.0000	1.164
304.0000	1.149
302.0000	1.14
300.0000	1.134
298.0000	1.131
296.0000	1.132
294.0000	1.131
292.0000	1.131
290.0000	1.133
288.0000	1.134
286.0000	1.137
284.0000	1.143
282.0000	1.147
280.0000	1.152
278.0000	1.155
276.0000	1.158
274.0000	1.164
272.0000	1.168
270.0000	1.173
268.0000	1.177
266.0000	1.181
264.0000	1.188
262.0000	1.194
260.0000	1.2
258.0000	1.206
256.0000	1.214
254.0000	1.22
252.0000	1.227
250.0000	1.235
248.0000	1.24
246.0000	1.248
244.0000	1.253
242.0000	1.259
240.0000	1.264
238.0000	1.269
236.0000	1.28
234.0000	1.289
232.0000	1.297
230.0000	1.308
228.0000	1.316
226.0000	1.325
224.0000	1.333
222.0000	1.342
220.0000	1.351
218.0000	1.36
216.0000	1.371
214.0000	1.386
212.0000	1.397
210.0000	1.409
208.0000	1.424
206.0000	1.434
204.0000	1.448
202.0000	1.456
200.0000	1.449
198.0000	1.449
196.0000	1.419
194.0000	1.384
192.0000	1.405
190.0000	1.401
