# Supplementary material for: Exploring nanoarchitectonics and optical properties of PAA-ZnO@BCP wide-band-gap organic semiconductors
Source: Sci Rep. 2024 Feb 6;14:3060. doi: 10.1038/s41598-024-53469-3 (PMC10847419; doi:10.1038/s41598-024-53469-3)
Supplement: Supplementary file 4 — Supplementary Information 4. [file 41598_2024_53469_MOESM4_ESM.txt]

TITLE
DATA TYPE
ORIGIN	JASCO
OWNER
DATE	02/01/01
TIME	00:19:23
SPECTROMETER/DATA SYSTEM	JASCO Corp., V-570, Rev. 1.00
RESOLUTION
DELTAX	-2
XUNITS	NANOMETERS
YUNITS	TRANSMITTANCE
FIRSTX	2500.0000
LASTX	190.0000
NPOINTS	1156
FIRSTY	0.49866
MAXY	0.50438
MINY	0.26840
XYDATA
2500.0000	49.866
2498.0000	49.842
2496.0000	49.805
2494.0000	49.828
2492.0000	49.794
2490.0000	49.787
2488.0000	49.87
2486.0000	49.805
2484.0000	49.809
2482.0000	49.845
2480.0000	49.832
2478.0000	49.865
2476.0000	49.934
2474.0000	49.935
2472.0000	49.909
2470.0000	49.953
2468.0000	49.953
2466.0000	49.96
2464.0000	49.999
2462.0000	49.992
2460.0000	49.936
2458.0000	49.945
2456.0000	49.957
2454.0000	49.964
2452.0000	50.042
2450.0000	50.021
2448.0000	50.05
2446.0000	50.066
2444.0000	50.106
2442.0000	50.182
2440.0000	50.189
2438.0000	50.215
2436.0000	50.241
2434.0000	50.234
2432.0000	50.278
2430.0000	50.272
2428.0000	50.277
2426.0000	50.357
2424.0000	50.304
2422.0000	50.31
2420.0000	50.308
2418.0000	50.295
2416.0000	50.319
2414.0000	50.365
2412.0000	50.375
2410.0000	50.381
2408.0000	50.418
2406.0000	50.413
2404.0000	50.421
2402.0000	50.429
2400.0000	50.431
2398.0000	50.433
2396.0000	50.424
2394.0000	50.411
2392.0000	50.414
2390.0000	50.412
2388.0000	50.415
2386.0000	50.402
2384.0000	50.399
2382.0000	50.404
2380.0000	50.4
2378.0000	50.418
2376.0000	50.409
2374.0000	50.438
2372.0000	50.425
2370.0000	50.408
2368.0000	50.403
2366.0000	50.354
2364.0000	50.372
2362.0000	50.359
2360.0000	50.348
2358.0000	50.379
2356.0000	50.351
2354.0000	50.357
2352.0000	50.369
2350.0000	50.341
2348.0000	50.347
2346.0000	50.317
2344.0000	50.277
2342.0000	50.293
2340.0000	50.299
2338.0000	50.33
2336.0000	50.33
2334.0000	50.275
2332.0000	50.247
2330.0000	50.245
2328.0000	50.259
2326.0000	50.26
2324.0000	50.263
2322.0000	50.219
2320.0000	50.196
2318.0000	50.179
2316.0000	50.138
2314.0000	50.108
2312.0000	50.061
2310.0000	50.042
2308.0000	50.032
2306.0000	50.024
2304.0000	50.006
2302.0000	49.981
2300.0000	49.954
2298.0000	49.912
2296.0000	49.872
2294.0000	49.831
2292.0000	49.791
2290.0000	49.76
2288.0000	49.77
2286.0000	49.764
2284.0000	49.757
2282.0000	49.753
2280.0000	49.718
2278.0000	49.697
2276.0000	49.712
2274.0000	49.716
2272.0000	49.721
2270.0000	49.731
2268.0000	49.72
2266.0000	49.727
2264.0000	49.735
2262.0000	49.761
2260.0000	49.766
2258.0000	49.772
2256.0000	49.776
2254.0000	49.762
2252.0000	49.75
2250.0000	49.758
2248.0000	49.753
2246.0000	49.759
2244.0000	49.761
2242.0000	49.759
2240.0000	49.745
2238.0000	49.726
2236.0000	49.71
2234.0000	49.688
2232.0000	49.668
2230.0000	49.645
2228.0000	49.632
2226.0000	49.604
2224.0000	49.583
2222.0000	49.551
2220.0000	49.531
2218.0000	49.496
2216.0000	49.473
2214.0000	49.453
2212.0000	49.414
2210.0000	49.402
2208.0000	49.383
2206.0000	49.354
2204.0000	49.339
2202.0000	49.33
2200.0000	49.325
2198.0000	49.324
2196.0000	49.317
2194.0000	49.292
2192.0000	49.283
2190.0000	49.286
2188.0000	49.266
2186.0000	49.26
2184.0000	49.257
2182.0000	49.241
2180.0000	49.246
2178.0000	49.236
2176.0000	49.201
2174.0000	49.191
2172.0000	49.169
2170.0000	49.154
2168.0000	49.146
2166.0000	49.127
2164.0000	49.109
2162.0000	49.088
2160.0000	49.076
2158.0000	49.058
2156.0000	49.035
2154.0000	49.024
2152.0000	49.016
2150.0000	48.995
2148.0000	48.992
2146.0000	48.976
2144.0000	48.944
2142.0000	48.935
2140.0000	48.923
2138.0000	48.894
2136.0000	48.909
2134.0000	48.928
2132.0000	48.926
2130.0000	48.948
2128.0000	48.946
2126.0000	48.926
2124.0000	48.935
2122.0000	48.952
2120.0000	48.977
2118.0000	49.004
2116.0000	49.016
2114.0000	49.033
2112.0000	49.031
2110.0000	49.025
2108.0000	49.038
2106.0000	49.044
2104.0000	49.064
2102.0000	49.09
2100.0000	49.122
2098.0000	49.146
2096.0000	49.169
2094.0000	49.205
2092.0000	49.228
2090.0000	49.25
2088.0000	49.267
2086.0000	49.277
2084.0000	49.274
2082.0000	49.284
2080.0000	49.294
2078.0000	49.29
2076.0000	49.304
2074.0000	49.318
2072.0000	49.325
2070.0000	49.339
2068.0000	49.342
2066.0000	49.34
2064.0000	49.34
2062.0000	49.339
2060.0000	49.346
2058.0000	49.352
2056.0000	49.352
2054.0000	49.349
2052.0000	49.356
2050.0000	49.349
2048.0000	49.348
2046.0000	49.354
2044.0000	49.346
2042.0000	49.337
2040.0000	49.335
2038.0000	49.336
2036.0000	49.332
2034.0000	49.332
2032.0000	49.334
2030.0000	49.33
2028.0000	49.312
2026.0000	49.304
2024.0000	49.295
2022.0000	49.287
2020.0000	49.296
2018.0000	49.294
2016.0000	49.288
2014.0000	49.281
2012.0000	49.277
2010.0000	49.287
2008.0000	49.291
2006.0000	49.286
2004.0000	49.28
2002.0000	49.265
2000.0000	49.249
1998.0000	49.244
1996.0000	49.233
1994.0000	49.218
1992.0000	49.203
1990.0000	49.186
1988.0000	49.173
1986.0000	49.175
1984.0000	49.169
1982.0000	49.167
1980.0000	49.166
1978.0000	49.142
1976.0000	49.144
1974.0000	49.152
1972.0000	49.155
1970.0000	49.166
1968.0000	49.168
1966.0000	49.166
1964.0000	49.173
1962.0000	49.198
1960.0000	49.214
1958.0000	49.225
1956.0000	49.229
1954.0000	49.24
1952.0000	49.236
1950.0000	49.239
1948.0000	49.242
1946.0000	49.216
1944.0000	49.217
1942.0000	49.211
1940.0000	49.21
1938.0000	49.222
1936.0000	49.224
1934.0000	49.22
1932.0000	49.218
1930.0000	49.208
1928.0000	49.204
1926.0000	49.21
1924.0000	49.216
1922.0000	49.236
1920.0000	49.252
1918.0000	49.275
1916.0000	49.285
1914.0000	49.304
1912.0000	49.345
1910.0000	49.369
1908.0000	49.408
1906.0000	49.45
1904.0000	49.517
1902.0000	49.616
1900.0000	49.646
1898.0000	49.695
1896.0000	49.729
1894.0000	49.764
1892.0000	49.806
1890.0000	49.857
1888.0000	49.907
1886.0000	49.949
1884.0000	49.981
1882.0000	49.991
1880.0000	50.027
1878.0000	50.034
1876.0000	50.036
1874.0000	50.047
1872.0000	50.032
1870.0000	50.042
1868.0000	50.064
1866.0000	50.086
1864.0000	50.114
1862.0000	50.129
1860.0000	50.132
1858.0000	50.137
1856.0000	50.149
1854.0000	50.136
1852.0000	50.129
1850.0000	50.112
1848.0000	50.1
1846.0000	50.097
1844.0000	50.09
1842.0000	50.082
1840.0000	50.078
1838.0000	50.083
1836.0000	50.09
1834.0000	50.1
1832.0000	50.105
1830.0000	50.104
1828.0000	50.117
1826.0000	50.129
1824.0000	50.151
1822.0000	50.168
1820.0000	50.156
1818.0000	50.133
1816.0000	50.123
1814.0000	50.102
1812.0000	50.105
1810.0000	50.137
1808.0000	50.141
1806.0000	50.162
1804.0000	50.17
1802.0000	50.157
1800.0000	50.143
1798.0000	50.129
1796.0000	50.119
1794.0000	50.113
1792.0000	50.1
1790.0000	50.088
1788.0000	50.088
1786.0000	50.077
1784.0000	50.073
1782.0000	50.061
1780.0000	50.052
1778.0000	50.033
1776.0000	50.011
1774.0000	50.016
1772.0000	49.991
1770.0000	49.995
1768.0000	49.993
1766.0000	49.979
1764.0000	49.99
1762.0000	49.978
1760.0000	49.981
1758.0000	49.969
1756.0000	49.945
1754.0000	49.929
1752.0000	49.891
1750.0000	49.879
1748.0000	49.868
1746.0000	49.861
1744.0000	49.868
1742.0000	49.872
1740.0000	49.856
1738.0000	49.839
1736.0000	49.819
1734.0000	49.798
1732.0000	49.8
1730.0000	49.801
1728.0000	49.788
1726.0000	49.767
1724.0000	49.737
1722.0000	49.722
1720.0000	49.725
1718.0000	49.711
1716.0000	49.693
1714.0000	49.683
1712.0000	49.654
1710.0000	49.661
1708.0000	49.658
1706.0000	49.64
1704.0000	49.653
1702.0000	49.658
1700.0000	49.69
1698.0000	49.711
1696.0000	49.728
1694.0000	49.727
1692.0000	49.709
1690.0000	49.732
1688.0000	49.701
1686.0000	49.712
1684.0000	49.729
1682.0000	49.731
1680.0000	49.772
1678.0000	49.796
1676.0000	49.803
1674.0000	49.79
1672.0000	49.793
1670.0000	49.789
1668.0000	49.787
1666.0000	49.804
1664.0000	49.799
1662.0000	49.786
1660.0000	49.779
1658.0000	49.76
1656.0000	49.748
1654.0000	49.74
1652.0000	49.727
1650.0000	49.718
1648.0000	49.712
1646.0000	49.69
1644.0000	49.674
1642.0000	49.658
1640.0000	49.647
1638.0000	49.636
1636.0000	49.639
1634.0000	49.642
1632.0000	49.633
1630.0000	49.65
1628.0000	49.655
1626.0000	49.648
1624.0000	49.666
1622.0000	49.669
1620.0000	49.667
1618.0000	49.681
1616.0000	49.669
1614.0000	49.655
1612.0000	49.654
1610.0000	49.659
1608.0000	49.65
1606.0000	49.644
1604.0000	49.638
1602.0000	49.614
1600.0000	49.608
1598.0000	49.598
1596.0000	49.599
1594.0000	49.607
1592.0000	49.605
1590.0000	49.604
1588.0000	49.586
1586.0000	49.54
1584.0000	49.51
1582.0000	49.472
1580.0000	49.439
1578.0000	49.413
1576.0000	49.404
1574.0000	49.403
1572.0000	49.391
1570.0000	49.406
1568.0000	49.414
1566.0000	49.408
1564.0000	49.458
1562.0000	49.475
1560.0000	49.489
1558.0000	49.51
1556.0000	49.49
1554.0000	49.466
1552.0000	49.461
1550.0000	49.463
1548.0000	49.458
1546.0000	49.478
1544.0000	49.495
1542.0000	49.497
1540.0000	49.506
1538.0000	49.5
1536.0000	49.47
1534.0000	49.457
1532.0000	49.456
1530.0000	49.455
1528.0000	49.445
1526.0000	49.442
1524.0000	49.428
1522.0000	49.423
1520.0000	49.442
1518.0000	49.45
1516.0000	49.435
1514.0000	49.417
1512.0000	49.388
1510.0000	49.374
1508.0000	49.364
1506.0000	49.37
1504.0000	49.379
1502.0000	49.367
1500.0000	49.367
1498.0000	49.37
1496.0000	49.362
1494.0000	49.372
1492.0000	49.373
1490.0000	49.366
1488.0000	49.356
1486.0000	49.334
1484.0000	49.351
1482.0000	49.327
1480.0000	49.302
1478.0000	49.305
1476.0000	49.27
1474.0000	49.289
1472.0000	49.303
1470.0000	49.309
1468.0000	49.339
1466.0000	49.346
1464.0000	49.356
1462.0000	49.395
1460.0000	49.37
1458.0000	49.367
1456.0000	49.361
1454.0000	49.341
1452.0000	49.385
1450.0000	49.408
1448.0000	49.422
1446.0000	49.401
1444.0000	49.371
1442.0000	49.346
1440.0000	49.332
1438.0000	49.343
1436.0000	49.319
1434.0000	49.312
1432.0000	49.338
1430.0000	49.35
1428.0000	49.36
1426.0000	49.344
1424.0000	49.331
1422.0000	49.334
1420.0000	49.34
1418.0000	49.357
1416.0000	49.36
1414.0000	49.332
1412.0000	49.327
1410.0000	49.333
1408.0000	49.344
1406.0000	49.346
1404.0000	49.362
1402.0000	49.341
1400.0000	49.317
1398.0000	49.329
1396.0000	49.304
1394.0000	49.318
1392.0000	49.309
1390.0000	49.287
1388.0000	49.332
1386.0000	49.323
1384.0000	49.335
1382.0000	49.342
1380.0000	49.316
1378.0000	49.321
1376.0000	49.348
1374.0000	49.364
1372.0000	49.373
1370.0000	49.39
1368.0000	49.39
1366.0000	49.381
1364.0000	49.376
1362.0000	49.382
1360.0000	49.354
1358.0000	49.355
1356.0000	49.347
1354.0000	49.351
1352.0000	49.366
1350.0000	49.35
1348.0000	49.336
1346.0000	49.314
1344.0000	49.331
1342.0000	49.339
1340.0000	49.357
1338.0000	49.36
1336.0000	49.32
1334.0000	49.32
1332.0000	49.328
1330.0000	49.269
1328.0000	49.258
1326.0000	49.217
1324.0000	49.182
1322.0000	49.22
1320.0000	49.197
1318.0000	49.214
1316.0000	49.206
1314.0000	49.17
1312.0000	49.202
1310.0000	49.185
1308.0000	49.191
1306.0000	49.201
1304.0000	49.166
1302.0000	49.177
1300.0000	49.189
1298.0000	49.194
1296.0000	49.236
1294.0000	49.24
1292.0000	49.217
1290.0000	49.225
1288.0000	49.193
1286.0000	49.203
1284.0000	49.21
1282.0000	49.177
1280.0000	49.17
1278.0000	49.126
1276.0000	49.111
1274.0000	49.115
1272.0000	49.118
1270.0000	49.104
1268.0000	49.068
1266.0000	49.078
1264.0000	49.065
1262.0000	49.08
1260.0000	49.103
1258.0000	49.105
1256.0000	49.1
1254.0000	49.107
1252.0000	49.106
1250.0000	49.095
1248.0000	49.094
1246.0000	49.084
1244.0000	49.079
1242.0000	49.062
1240.0000	49.058
1238.0000	49.05
1236.0000	49.041
1234.0000	49.055
1232.0000	49.061
1230.0000	49.051
1228.0000	49.05
1226.0000	49.04
1224.0000	49.017
1222.0000	49.021
1220.0000	49.013
1218.0000	48.987
1216.0000	48.99
1214.0000	48.986
1212.0000	48.98
1210.0000	48.962
1208.0000	48.934
1206.0000	48.915
1204.0000	48.948
1202.0000	49.003
1200.0000	49.002
1198.0000	48.985
1196.0000	48.934
1194.0000	48.939
1192.0000	48.922
1190.0000	48.919
1188.0000	48.91
1186.0000	48.881
1184.0000	48.876
1182.0000	48.873
1180.0000	48.872
1178.0000	48.879
1176.0000	48.882
1174.0000	48.877
1172.0000	48.875
1170.0000	48.879
1168.0000	48.874
1166.0000	48.877
1164.0000	48.863
1162.0000	48.864
1160.0000	48.876
1158.0000	48.878
1156.0000	48.872
1154.0000	48.844
1152.0000	48.836
1150.0000	48.831
1148.0000	48.838
1146.0000	48.84
1144.0000	48.82
1142.0000	48.808
1140.0000	48.812
1138.0000	48.824
1136.0000	48.828
1134.0000	48.824
1132.0000	48.818
1130.0000	48.804
1128.0000	48.801
1126.0000	48.796
1124.0000	48.781
1122.0000	48.772
1120.0000	48.764
1118.0000	48.763
1116.0000	48.768
1114.0000	48.757
1112.0000	48.74
1110.0000	48.713
1108.0000	48.683
1106.0000	48.678
1104.0000	48.681
1102.0000	48.701
1100.0000	48.717
1098.0000	48.718
1096.0000	48.717
1094.0000	48.7
1092.0000	48.686
1090.0000	48.686
1088.0000	48.67
1086.0000	48.666
1084.0000	48.671
1082.0000	48.652
1080.0000	48.645
1078.0000	48.624
1076.0000	48.623
1074.0000	48.63
1072.0000	48.634
1070.0000	48.644
1068.0000	48.631
1066.0000	48.62
1064.0000	48.609
1062.0000	48.608
1060.0000	48.589
1058.0000	48.558
1056.0000	48.536
1054.0000	48.529
1052.0000	48.544
1050.0000	48.588
1048.0000	48.575
1046.0000	48.561
1044.0000	48.526
1042.0000	48.483
1040.0000	48.51
1038.0000	48.493
1036.0000	48.497
1034.0000	48.498
1032.0000	48.488
1030.0000	48.497
1028.0000	48.505
1026.0000	48.501
1024.0000	48.492
1022.0000	48.464
1020.0000	48.463
1018.0000	48.459
1016.0000	48.451
1014.0000	48.464
1012.0000	48.448
1010.0000	48.437
1008.0000	48.438
1006.0000	48.411
1004.0000	48.401
1002.0000	48.399
1000.0000	48.387
998.0000	48.396
996.0000	48.392
994.0000	48.377
992.0000	48.377
990.0000	48.365
988.0000	48.359
986.0000	48.361
984.0000	48.334
982.0000	48.332
980.0000	48.31
978.0000	48.314
976.0000	48.315
974.0000	48.314
972.0000	48.316
970.0000	48.311
968.0000	48.3
966.0000	48.28
964.0000	48.276
962.0000	48.25
960.0000	48.237
958.0000	48.247
956.0000	48.238
954.0000	48.222
952.0000	48.236
950.0000	48.233
948.0000	48.206
946.0000	48.213
944.0000	48.191
942.0000	48.162
940.0000	48.178
938.0000	48.151
936.0000	48.145
934.0000	48.144
932.0000	48.123
930.0000	48.12
928.0000	48.107
926.0000	48.095
924.0000	48.099
922.0000	48.125
920.0000	48.132
918.0000	48.131
916.0000	48.126
914.0000	48.077
912.0000	48.075
910.0000	48.048
908.0000	48.029
906.0000	48.057
904.0000	48.035
902.0000	48.031
900.0000	48.024
898.0000	47.983
896.0000	47.966
894.0000	47.956
892.0000	47.946
890.0000	47.935
888.0000	47.918
886.0000	47.906
884.0000	47.877
882.0000	47.888
880.0000	47.887
878.0000	47.879
876.0000	47.874
874.0000	47.85
872.0000	47.823
870.0000	47.782
868.0000	47.778
866.0000	47.788
864.0000	47.819
862.0000	47.858
860.0000	47.877
858.0000	47.892
856.0000	47.856
854.0000	47.897
852.0000	47.888
850.0000	47.522
848.0000	47.381
846.0000	47.3
844.0000	47.324
842.0000	47.321
840.0000	47.317
838.0000	47.321
836.0000	47.319
834.0000	47.32
832.0000	47.328
830.0000	47.335
828.0000	47.343
826.0000	47.352
824.0000	47.349
822.0000	47.348
820.0000	47.349
818.0000	47.342
816.0000	47.331
814.0000	47.325
812.0000	47.294
810.0000	47.281
808.0000	47.284
806.0000	47.262
804.0000	47.243
802.0000	47.231
800.0000	47.198
798.0000	47.17
796.0000	47.168
794.0000	47.138
792.0000	47.117
790.0000	47.095
788.0000	47.062
786.0000	47.036
784.0000	47.023
782.0000	46.999
780.0000	46.982
778.0000	46.961
776.0000	46.931
774.0000	46.909
772.0000	46.885
770.0000	46.858
768.0000	46.823
766.0000	46.799
764.0000	46.771
762.0000	46.739
760.0000	46.72
758.0000	46.688
756.0000	46.644
754.0000	46.625
752.0000	46.599
750.0000	46.564
748.0000	46.555
746.0000	46.52
744.0000	46.452
742.0000	46.408
740.0000	46.41
738.0000	46.399
736.0000	46.38
734.0000	46.351
732.0000	46.311
730.0000	46.289
728.0000	46.249
726.0000	46.228
724.0000	46.214
722.0000	46.174
720.0000	46.142
718.0000	46.11
716.0000	46.068
714.0000	46.034
712.0000	46.018
710.0000	45.985
708.0000	45.968
706.0000	45.951
704.0000	45.924
702.0000	45.893
700.0000	45.858
698.0000	45.813
696.0000	45.769
694.0000	45.719
692.0000	45.675
690.0000	45.644
688.0000	45.607
686.0000	45.592
684.0000	45.582
682.0000	45.565
680.0000	45.57
678.0000	45.554
676.0000	45.524
674.0000	45.504
672.0000	45.455
670.0000	45.423
668.0000	45.407
666.0000	45.371
664.0000	45.352
662.0000	45.324
660.0000	45.28
658.0000	45.245
656.0000	45.217
654.0000	45.181
652.0000	45.154
650.0000	45.12
648.0000	45.086
646.0000	45.052
644.0000	45.026
642.0000	45.004
640.0000	44.978
638.0000	44.952
636.0000	44.917
634.0000	44.885
632.0000	44.843
630.0000	44.815
628.0000	44.772
626.0000	44.736
624.0000	44.704
622.0000	44.668
620.0000	44.64
618.0000	44.623
616.0000	44.582
614.0000	44.557
612.0000	44.529
610.0000	44.486
608.0000	44.461
606.0000	44.425
604.0000	44.393
602.0000	44.362
600.0000	44.336
598.0000	44.298
596.0000	44.263
594.0000	44.235
592.0000	44.208
590.0000	44.19
588.0000	44.169
586.0000	44.142
584.0000	44.115
582.0000	44.092
580.0000	44.072
578.0000	44.049
576.0000	44.023
574.0000	44.002
572.0000	43.967
570.0000	43.95
568.0000	43.936
566.0000	43.907
564.0000	43.902
562.0000	43.888
560.0000	43.86
558.0000	43.848
556.0000	43.836
554.0000	43.824
552.0000	43.822
550.0000	43.813
548.0000	43.8
546.0000	43.786
544.0000	43.793
542.0000	43.789
540.0000	43.784
538.0000	43.77
536.0000	43.749
534.0000	43.739
532.0000	43.734
530.0000	43.733
528.0000	43.739
526.0000	43.741
524.0000	43.741
522.0000	43.718
520.0000	43.722
518.0000	43.725
516.0000	43.713
514.0000	43.703
512.0000	43.698
510.0000	43.681
508.0000	43.665
506.0000	43.651
504.0000	43.624
502.0000	43.606
500.0000	43.594
498.0000	43.576
496.0000	43.564
494.0000	43.547
492.0000	43.518
490.0000	43.493
488.0000	43.465
486.0000	43.436
484.0000	43.406
482.0000	43.367
480.0000	43.326
478.0000	43.285
476.0000	43.235
474.0000	43.204
472.0000	43.157
470.0000	43.11
468.0000	43.076
466.0000	43.027
464.0000	42.981
462.0000	42.947
460.0000	42.893
458.0000	42.849
456.0000	42.807
454.0000	42.754
452.0000	42.711
450.0000	42.671
448.0000	42.625
446.0000	42.577
444.0000	42.539
442.0000	42.482
440.0000	42.439
438.0000	42.395
436.0000	42.349
434.0000	42.307
432.0000	42.254
430.0000	42.186
428.0000	42.127
426.0000	42.074
424.0000	42.034
422.0000	41.978
420.0000	41.876
418.0000	41.859
416.0000	41.825
414.0000	41.781
412.0000	41.724
410.0000	41.67
408.0000	41.604
406.0000	41.534
404.0000	41.469
402.0000	41.402
400.0000	41.339
398.0000	41.27
396.0000	41.191
394.0000	41.119
392.0000	41.036
390.0000	40.964
388.0000	40.906
386.0000	40.814
384.0000	40.749
382.0000	40.676
380.0000	40.591
378.0000	40.517
376.0000	40.444
374.0000	40.319
372.0000	40.18
370.0000	40.065
368.0000	40.018
366.0000	39.925
364.0000	39.816
362.0000	39.701
360.0000	39.581
358.0000	39.461
356.0000	39.305
354.0000	39.165
352.0000	39.025
350.0000	38.88
348.0000	38.745
346.0000	38.609
344.0000	38.379
342.0000	38.163
340.0000	37.963
338.0000	37.852
336.0000	37.676
334.0000	37.463
332.0000	37.276
330.0000	37.061
328.0000	36.839
326.0000	36.612
324.0000	36.349
322.0000	36.069
320.0000	35.772
318.0000	35.458
316.0000	35.081
314.0000	34.696
312.0000	34.246
310.0000	33.765
308.0000	33.248
306.0000	32.682
304.0000	32.084
302.0000	31.466
300.0000	30.839
298.0000	30.177
296.0000	29.487
294.0000	28.81
292.0000	28.118
290.0000	27.533
288.0000	27.117
286.0000	26.84
284.0000	27.036
282.0000	27.844
280.0000	29.312
278.0000	31.316
276.0000	33.711
274.0000	35.552
272.0000	36.702
270.0000	37.703
268.0000	37.761
266.0000	37.657
264.0000	37.785
262.0000	37.698
260.0000	38.07
258.0000	38.508
256.0000	38.609
254.0000	38.395
252.0000	38.04
250.0000	38.434
248.0000	38.877
246.0000	39.35
244.0000	39.605
242.0000	39.172
240.0000	38.972
238.0000	38.948
236.0000	38.834
234.0000	38.83
232.0000	38.453
230.0000	38.071
228.0000	37.738
226.0000	37.418
224.0000	37.499
222.0000	37.197
220.0000	37.646
218.0000	37.778
216.0000	37.772
214.0000	38.301
212.0000	38.036
210.0000	37.957
208.0000	38.022
206.0000	37.944
204.0000	37.746
202.0000	37.365
200.0000	37.042
198.0000	36.764
196.0000	36.666
194.0000	37.167
192.0000	37.74
190.0000	38.254
