# Supplementary material for: Exploring nanoarchitectonics and optical properties of PAA-ZnO@BCP wide-band-gap organic semiconductors
Source: Sci Rep. 2024 Feb 6;14:3060. doi: 10.1038/s41598-024-53469-3 (PMC10847419; doi:10.1038/s41598-024-53469-3)
Supplement: Supplementary file 5 — Supplementary Information 5. [file 41598_2024_53469_MOESM5_ESM.txt]

TITLE
DATA TYPE
ORIGIN	JASCO
OWNER
DATE	02/01/01
TIME	02:11:33
SPECTROMETER/DATA SYSTEM	JASCO Corp., V-570, Rev. 1.00
RESOLUTION
DELTAX	-2
XUNITS	NANOMETERS
YUNITS	REFLECTANCE
FIRSTX	2500.0000
LASTX	190.0000
NPOINTS	1156
FIRSTY	0.02406
MAXY	0.03017
MINY	0.01723
XYDATA
2500.0000	2.406
2498.0000	2.41
2496.0000	2.387
2494.0000	2.39
2492.0000	2.395
2490.0000	2.399
2488.0000	2.396
2486.0000	2.399
2484.0000	2.365
2482.0000	2.381
2480.0000	2.365
2478.0000	2.36
2476.0000	2.38
2474.0000	2.377
2472.0000	2.377
2470.0000	2.385
2468.0000	2.372
2466.0000	2.366
2464.0000	2.371
2462.0000	2.361
2460.0000	2.371
2458.0000	2.355
2456.0000	2.37
2454.0000	2.369
2452.0000	2.368
2450.0000	2.383
2448.0000	2.367
2446.0000	2.372
2444.0000	2.357
2442.0000	2.355
2440.0000	2.353
2438.0000	2.349
2436.0000	2.359
2434.0000	2.372
2432.0000	2.375
2430.0000	2.36
2428.0000	2.367
2426.0000	2.353
2424.0000	2.358
2422.0000	2.372
2420.0000	2.359
2418.0000	2.376
2416.0000	2.369
2414.0000	2.366
2412.0000	2.378
2410.0000	2.365
2408.0000	2.369
2406.0000	2.371
2404.0000	2.371
2402.0000	2.366
2400.0000	2.38
2398.0000	2.386
2396.0000	2.376
2394.0000	2.38
2392.0000	2.374
2390.0000	2.371
2388.0000	2.362
2386.0000	2.357
2384.0000	2.354
2382.0000	2.354
2380.0000	2.372
2378.0000	2.382
2376.0000	2.401
2374.0000	2.378
2372.0000	2.371
2370.0000	2.368
2368.0000	2.347
2366.0000	2.376
2364.0000	2.383
2362.0000	2.387
2360.0000	2.396
2358.0000	2.38
2356.0000	2.381
2354.0000	2.383
2352.0000	2.387
2350.0000	2.396
2348.0000	2.405
2346.0000	2.398
2344.0000	2.392
2342.0000	2.392
2340.0000	2.384
2338.0000	2.376
2336.0000	2.377
2334.0000	2.383
2332.0000	2.384
2330.0000	2.401
2328.0000	2.402
2326.0000	2.408
2324.0000	2.399
2322.0000	2.406
2320.0000	2.418
2318.0000	2.412
2316.0000	2.417
2314.0000	2.408
2312.0000	2.416
2310.0000	2.409
2308.0000	2.411
2306.0000	2.417
2304.0000	2.405
2302.0000	2.405
2300.0000	2.405
2298.0000	2.409
2296.0000	2.407
2294.0000	2.416
2292.0000	2.422
2290.0000	2.399
2288.0000	2.397
2286.0000	2.395
2284.0000	2.393
2282.0000	2.399
2280.0000	2.393
2278.0000	2.391
2276.0000	2.373
2274.0000	2.382
2272.0000	2.384
2270.0000	2.379
2268.0000	2.393
2266.0000	2.394
2264.0000	2.389
2262.0000	2.394
2260.0000	2.384
2258.0000	2.374
2256.0000	2.386
2254.0000	2.378
2252.0000	2.386
2250.0000	2.378
2248.0000	2.377
2246.0000	2.38
2244.0000	2.367
2242.0000	2.384
2240.0000	2.377
2238.0000	2.38
2236.0000	2.372
2234.0000	2.354
2232.0000	2.363
2230.0000	2.352
2228.0000	2.369
2226.0000	2.379
2224.0000	2.383
2222.0000	2.376
2220.0000	2.38
2218.0000	2.38
2216.0000	2.364
2214.0000	2.373
2212.0000	2.374
2210.0000	2.384
2208.0000	2.377
2206.0000	2.383
2204.0000	2.377
2202.0000	2.372
2200.0000	2.382
2198.0000	2.374
2196.0000	2.38
2194.0000	2.37
2192.0000	2.373
2190.0000	2.382
2188.0000	2.387
2186.0000	2.396
2184.0000	2.393
2182.0000	2.396
2180.0000	2.383
2178.0000	2.376
2176.0000	2.377
2174.0000	2.372
2172.0000	2.375
2170.0000	2.383
2168.0000	2.389
2166.0000	2.387
2164.0000	2.393
2162.0000	2.381
2160.0000	2.387
2158.0000	2.382
2156.0000	2.374
2154.0000	2.388
2152.0000	2.382
2150.0000	2.384
2148.0000	2.386
2146.0000	2.384
2144.0000	2.371
2142.0000	2.37
2140.0000	2.386
2138.0000	2.375
2136.0000	2.379
2134.0000	2.376
2132.0000	2.367
2130.0000	2.367
2128.0000	2.369
2126.0000	2.37
2124.0000	2.365
2122.0000	2.369
2120.0000	2.371
2118.0000	2.373
2116.0000	2.366
2114.0000	2.368
2112.0000	2.357
2110.0000	2.357
2108.0000	2.361
2106.0000	2.358
2104.0000	2.37
2102.0000	2.374
2100.0000	2.384
2098.0000	2.385
2096.0000	2.383
2094.0000	2.376
2092.0000	2.36
2090.0000	2.361
2088.0000	2.359
2086.0000	2.369
2084.0000	2.369
2082.0000	2.369
2080.0000	2.37
2078.0000	2.355
2076.0000	2.37
2074.0000	2.373
2072.0000	2.381
2070.0000	2.382
2068.0000	2.38
2066.0000	2.383
2064.0000	2.371
2062.0000	2.38
2060.0000	2.374
2058.0000	2.379
2056.0000	2.373
2054.0000	2.378
2052.0000	2.379
2050.0000	2.367
2048.0000	2.372
2046.0000	2.365
2044.0000	2.37
2042.0000	2.365
2040.0000	2.375
2038.0000	2.375
2036.0000	2.372
2034.0000	2.385
2032.0000	2.381
2030.0000	2.395
2028.0000	2.388
2026.0000	2.386
2024.0000	2.393
2022.0000	2.388
2020.0000	2.398
2018.0000	2.391
2016.0000	2.391
2014.0000	2.386
2012.0000	2.386
2010.0000	2.398
2008.0000	2.401
2006.0000	2.398
2004.0000	2.396
2002.0000	2.397
2000.0000	2.392
1998.0000	2.395
1996.0000	2.399
1994.0000	2.403
1992.0000	2.398
1990.0000	2.393
1988.0000	2.401
1986.0000	2.394
1984.0000	2.395
1982.0000	2.398
1980.0000	2.397
1978.0000	2.399
1976.0000	2.4
1974.0000	2.414
1972.0000	2.402
1970.0000	2.402
1968.0000	2.401
1966.0000	2.393
1964.0000	2.394
1962.0000	2.393
1960.0000	2.404
1958.0000	2.404
1956.0000	2.408
1954.0000	2.407
1952.0000	2.4
1950.0000	2.396
1948.0000	2.397
1946.0000	2.405
1944.0000	2.408
1942.0000	2.411
1940.0000	2.411
1938.0000	2.411
1936.0000	2.406
1934.0000	2.407
1932.0000	2.406
1930.0000	2.398
1928.0000	2.403
1926.0000	2.399
1924.0000	2.405
1922.0000	2.407
1920.0000	2.409
1918.0000	2.41
1916.0000	2.409
1914.0000	2.416
1912.0000	2.413
1910.0000	2.42
1908.0000	2.42
1906.0000	2.411
1904.0000	2.419
1902.0000	2.419
1900.0000	2.414
1898.0000	2.397
1896.0000	2.386
1894.0000	2.393
1892.0000	2.405
1890.0000	2.401
1888.0000	2.404
1886.0000	2.396
1884.0000	2.398
1882.0000	2.403
1880.0000	2.402
1878.0000	2.414
1876.0000	2.417
1874.0000	2.421
1872.0000	2.414
1870.0000	2.412
1868.0000	2.416
1866.0000	2.411
1864.0000	2.42
1862.0000	2.421
1860.0000	2.421
1858.0000	2.42
1856.0000	2.414
1854.0000	2.418
1852.0000	2.422
1850.0000	2.422
1848.0000	2.427
1846.0000	2.431
1844.0000	2.425
1842.0000	2.431
1840.0000	2.43
1838.0000	2.433
1836.0000	2.428
1834.0000	2.426
1832.0000	2.429
1830.0000	2.42
1828.0000	2.422
1826.0000	2.42
1824.0000	2.422
1822.0000	2.425
1820.0000	2.423
1818.0000	2.427
1816.0000	2.417
1814.0000	2.414
1812.0000	2.413
1810.0000	2.412
1808.0000	2.412
1806.0000	2.412
1804.0000	2.414
1802.0000	2.407
1800.0000	2.411
1798.0000	2.41
1796.0000	2.408
1794.0000	2.408
1792.0000	2.405
1790.0000	2.403
1788.0000	2.401
1786.0000	2.403
1784.0000	2.401
1782.0000	2.403
1780.0000	2.401
1778.0000	2.399
1776.0000	2.4
1774.0000	2.398
1772.0000	2.4
1770.0000	2.399
1768.0000	2.397
1766.0000	2.394
1764.0000	2.395
1762.0000	2.39
1760.0000	2.392
1758.0000	2.395
1756.0000	2.394
1754.0000	2.398
1752.0000	2.396
1750.0000	2.394
1748.0000	2.39
1746.0000	2.387
1744.0000	2.386
1742.0000	2.383
1740.0000	2.384
1738.0000	2.387
1736.0000	2.389
1734.0000	2.39
1732.0000	2.388
1730.0000	2.388
1728.0000	2.382
1726.0000	2.385
1724.0000	2.389
1722.0000	2.389
1720.0000	2.388
1718.0000	2.387
1716.0000	2.384
1714.0000	2.38
1712.0000	2.387
1710.0000	2.388
1708.0000	2.396
1706.0000	2.392
1704.0000	2.391
1702.0000	2.391
1700.0000	2.386
1698.0000	2.394
1696.0000	2.397
1694.0000	2.4
1692.0000	2.399
1690.0000	2.403
1688.0000	2.4
1686.0000	2.399
1684.0000	2.403
1682.0000	2.401
1680.0000	2.404
1678.0000	2.4
1676.0000	2.4
1674.0000	2.398
1672.0000	2.397
1670.0000	2.4
1668.0000	2.397
1666.0000	2.399
1664.0000	2.397
1662.0000	2.399
1660.0000	2.4
1658.0000	2.403
1656.0000	2.399
1654.0000	2.399
1652.0000	2.396
1650.0000	2.393
1648.0000	2.4
1646.0000	2.399
1644.0000	2.408
1642.0000	2.405
1640.0000	2.403
1638.0000	2.404
1636.0000	2.394
1634.0000	2.397
1632.0000	2.398
1630.0000	2.399
1628.0000	2.401
1626.0000	2.4
1624.0000	2.401
1622.0000	2.397
1620.0000	2.401
1618.0000	2.403
1616.0000	2.405
1614.0000	2.404
1612.0000	2.402
1610.0000	2.403
1608.0000	2.397
1606.0000	2.4
1604.0000	2.399
1602.0000	2.395
1600.0000	2.394
1598.0000	2.39
1596.0000	2.392
1594.0000	2.391
1592.0000	2.39
1590.0000	2.392
1588.0000	2.394
1586.0000	2.392
1584.0000	2.391
1582.0000	2.392
1580.0000	2.387
1578.0000	2.39
1576.0000	2.391
1574.0000	2.386
1572.0000	2.388
1570.0000	2.385
1568.0000	2.384
1566.0000	2.385
1564.0000	2.386
1562.0000	2.386
1560.0000	2.387
1558.0000	2.39
1556.0000	2.387
1554.0000	2.382
1552.0000	2.382
1550.0000	2.377
1548.0000	2.374
1546.0000	2.374
1544.0000	2.371
1542.0000	2.375
1540.0000	2.374
1538.0000	2.377
1536.0000	2.376
1534.0000	2.372
1532.0000	2.374
1530.0000	2.373
1528.0000	2.376
1526.0000	2.374
1524.0000	2.375
1522.0000	2.377
1520.0000	2.371
1518.0000	2.371
1516.0000	2.37
1514.0000	2.37
1512.0000	2.372
1510.0000	2.372
1508.0000	2.37
1506.0000	2.367
1504.0000	2.368
1502.0000	2.37
1500.0000	2.375
1498.0000	2.376
1496.0000	2.375
1494.0000	2.372
1492.0000	2.368
1490.0000	2.368
1488.0000	2.369
1486.0000	2.372
1484.0000	2.371
1482.0000	2.37
1480.0000	2.37
1478.0000	2.371
1476.0000	2.372
1474.0000	2.374
1472.0000	2.376
1470.0000	2.371
1468.0000	2.372
1466.0000	2.37
1464.0000	2.367
1462.0000	2.367
1460.0000	2.366
1458.0000	2.37
1456.0000	2.368
1454.0000	2.371
1452.0000	2.371
1450.0000	2.369
1448.0000	2.37
1446.0000	2.365
1444.0000	2.366
1442.0000	2.364
1440.0000	2.366
1438.0000	2.366
1436.0000	2.367
1434.0000	2.365
1432.0000	2.363
1430.0000	2.365
1428.0000	2.363
1426.0000	2.364
1424.0000	2.364
1422.0000	2.365
1420.0000	2.365
1418.0000	2.362
1416.0000	2.363
1414.0000	2.36
1412.0000	2.358
1410.0000	2.356
1408.0000	2.357
1406.0000	2.356
1404.0000	2.355
1402.0000	2.357
1400.0000	2.355
1398.0000	2.359
1396.0000	2.358
1394.0000	2.36
1392.0000	2.358
1390.0000	2.355
1388.0000	2.354
1386.0000	2.357
1384.0000	2.358
1382.0000	2.357
1380.0000	2.359
1378.0000	2.355
1376.0000	2.36
1374.0000	2.357
1372.0000	2.357
1370.0000	2.357
1368.0000	2.352
1366.0000	2.357
1364.0000	2.354
1362.0000	2.356
1360.0000	2.354
1358.0000	2.354
1356.0000	2.355
1354.0000	2.351
1352.0000	2.354
1350.0000	2.351
1348.0000	2.351
1346.0000	2.351
1344.0000	2.349
1342.0000	2.348
1340.0000	2.347
1338.0000	2.346
1336.0000	2.347
1334.0000	2.348
1332.0000	2.347
1330.0000	2.347
1328.0000	2.346
1326.0000	2.347
1324.0000	2.349
1322.0000	2.347
1320.0000	2.346
1318.0000	2.341
1316.0000	2.338
1314.0000	2.34
1312.0000	2.341
1310.0000	2.343
1308.0000	2.343
1306.0000	2.344
1304.0000	2.341
1302.0000	2.341
1300.0000	2.343
1298.0000	2.343
1296.0000	2.343
1294.0000	2.341
1292.0000	2.343
1290.0000	2.341
1288.0000	2.341
1286.0000	2.343
1284.0000	2.342
1282.0000	2.339
1280.0000	2.338
1278.0000	2.339
1276.0000	2.338
1274.0000	2.342
1272.0000	2.341
1270.0000	2.342
1268.0000	2.341
1266.0000	2.34
1264.0000	2.343
1262.0000	2.338
1260.0000	2.339
1258.0000	2.338
1256.0000	2.337
1254.0000	2.337
1252.0000	2.338
1250.0000	2.339
1248.0000	2.337
1246.0000	2.339
1244.0000	2.338
1242.0000	2.338
1240.0000	2.338
1238.0000	2.336
1236.0000	2.336
1234.0000	2.334
1232.0000	2.333
1230.0000	2.333
1228.0000	2.333
1226.0000	2.332
1224.0000	2.333
1222.0000	2.333
1220.0000	2.332
1218.0000	2.333
1216.0000	2.33
1214.0000	2.33
1212.0000	2.331
1210.0000	2.333
1208.0000	2.331
1206.0000	2.33
1204.0000	2.325
1202.0000	2.325
1200.0000	2.326
1198.0000	2.324
1196.0000	2.324
1194.0000	2.32
1192.0000	2.32
1190.0000	2.321
1188.0000	2.317
1186.0000	2.321
1184.0000	2.319
1182.0000	2.322
1180.0000	2.321
1178.0000	2.323
1176.0000	2.326
1174.0000	2.321
1172.0000	2.324
1170.0000	2.322
1168.0000	2.323
1166.0000	2.325
1164.0000	2.326
1162.0000	2.327
1160.0000	2.325
1158.0000	2.327
1156.0000	2.327
1154.0000	2.329
1152.0000	2.33
1150.0000	2.331
1148.0000	2.33
1146.0000	2.33
1144.0000	2.331
1142.0000	2.329
1140.0000	2.33
1138.0000	2.329
1136.0000	2.329
1134.0000	2.331
1132.0000	2.332
1130.0000	2.331
1128.0000	2.33
1126.0000	2.335
1124.0000	2.333
1122.0000	2.336
1120.0000	2.336
1118.0000	2.335
1116.0000	2.335
1114.0000	2.335
1112.0000	2.339
1110.0000	2.339
1108.0000	2.34
1106.0000	2.34
1104.0000	2.341
1102.0000	2.338
1100.0000	2.339
1098.0000	2.342
1096.0000	2.338
1094.0000	2.34
1092.0000	2.339
1090.0000	2.336
1088.0000	2.336
1086.0000	2.335
1084.0000	2.338
1082.0000	2.339
1080.0000	2.342
1078.0000	2.344
1076.0000	2.348
1074.0000	2.346
1072.0000	2.345
1070.0000	2.346
1068.0000	2.343
1066.0000	2.344
1064.0000	2.343
1062.0000	2.343
1060.0000	2.343
1058.0000	2.343
1056.0000	2.342
1054.0000	2.342
1052.0000	2.342
1050.0000	2.343
1048.0000	2.344
1046.0000	2.345
1044.0000	2.347
1042.0000	2.347
1040.0000	2.35
1038.0000	2.354
1036.0000	2.355
1034.0000	2.36
1032.0000	2.358
1030.0000	2.355
1028.0000	2.35
1026.0000	2.352
1024.0000	2.355
1022.0000	2.356
1020.0000	2.362
1018.0000	2.36
1016.0000	2.365
1014.0000	2.362
1012.0000	2.365
1010.0000	2.37
1008.0000	2.368
1006.0000	2.376
1004.0000	2.377
1002.0000	2.379
1000.0000	2.378
998.0000	2.378
996.0000	2.379
994.0000	2.374
992.0000	2.38
990.0000	2.376
988.0000	2.383
986.0000	2.387
984.0000	2.389
982.0000	2.395
980.0000	2.393
978.0000	2.398
976.0000	2.403
974.0000	2.407
972.0000	2.41
970.0000	2.413
968.0000	2.414
966.0000	2.416
964.0000	2.419
962.0000	2.423
960.0000	2.434
958.0000	2.433
956.0000	2.44
954.0000	2.447
952.0000	2.449
950.0000	2.458
948.0000	2.459
946.0000	2.47
944.0000	2.468
942.0000	2.478
940.0000	2.484
938.0000	2.49
936.0000	2.491
934.0000	2.491
932.0000	2.503
930.0000	2.498
928.0000	2.516
926.0000	2.523
924.0000	2.531
922.0000	2.538
920.0000	2.537
918.0000	2.553
916.0000	2.548
914.0000	2.559
912.0000	2.566
910.0000	2.573
908.0000	2.58
906.0000	2.586
904.0000	2.612
902.0000	2.621
900.0000	2.646
898.0000	2.646
896.0000	2.664
894.0000	2.674
892.0000	2.668
890.0000	2.704
888.0000	2.695
886.0000	2.702
884.0000	2.722
882.0000	2.73
880.0000	2.735
878.0000	2.737
876.0000	2.772
874.0000	2.783
872.0000	2.819
870.0000	2.833
868.0000	2.846
866.0000	2.861
864.0000	2.88
862.0000	2.931
860.0000	2.931
858.0000	2.949
856.0000	2.971
854.0000	2.975
852.0000	3.017
850.0000	2.812
848.0000	2.738
846.0000	2.702
844.0000	2.709
842.0000	2.716
840.0000	2.717
838.0000	2.719
836.0000	2.722
834.0000	2.724
832.0000	2.728
830.0000	2.729
828.0000	2.732
826.0000	2.732
824.0000	2.734
822.0000	2.735
820.0000	2.734
818.0000	2.734
816.0000	2.733
814.0000	2.732
812.0000	2.732
810.0000	2.729
808.0000	2.725
806.0000	2.724
804.0000	2.722
802.0000	2.721
800.0000	2.718
798.0000	2.714
796.0000	2.709
794.0000	2.706
792.0000	2.704
790.0000	2.701
788.0000	2.7
786.0000	2.697
784.0000	2.695
782.0000	2.693
780.0000	2.691
778.0000	2.689
776.0000	2.685
774.0000	2.682
772.0000	2.678
770.0000	2.674
768.0000	2.67
766.0000	2.669
764.0000	2.667
762.0000	2.665
760.0000	2.663
758.0000	2.658
756.0000	2.655
754.0000	2.653
752.0000	2.652
750.0000	2.65
748.0000	2.648
746.0000	2.645
744.0000	2.64
742.0000	2.637
740.0000	2.638
738.0000	2.637
736.0000	2.636
734.0000	2.635
732.0000	2.634
730.0000	2.633
728.0000	2.633
726.0000	2.632
724.0000	2.632
722.0000	2.63
720.0000	2.628
718.0000	2.627
716.0000	2.627
714.0000	2.627
712.0000	2.627
710.0000	2.629
708.0000	2.63
706.0000	2.631
704.0000	2.635
702.0000	2.638
700.0000	2.64
698.0000	2.64
696.0000	2.638
694.0000	2.631
692.0000	2.62
690.0000	2.608
688.0000	2.594
686.0000	2.585
684.0000	2.579
682.0000	2.58
680.0000	2.587
678.0000	2.594
676.0000	2.6
674.0000	2.603
672.0000	2.603
670.0000	2.601
668.0000	2.6
666.0000	2.599
664.0000	2.597
662.0000	2.597
660.0000	2.596
658.0000	2.597
656.0000	2.597
654.0000	2.598
652.0000	2.597
650.0000	2.596
648.0000	2.597
646.0000	2.595
644.0000	2.594
642.0000	2.594
640.0000	2.594
638.0000	2.594
636.0000	2.594
634.0000	2.594
632.0000	2.593
630.0000	2.592
628.0000	2.59
626.0000	2.591
624.0000	2.592
622.0000	2.593
620.0000	2.595
618.0000	2.594
616.0000	2.594
614.0000	2.594
612.0000	2.594
610.0000	2.594
608.0000	2.594
606.0000	2.594
604.0000	2.595
602.0000	2.593
600.0000	2.593
598.0000	2.593
596.0000	2.594
594.0000	2.594
592.0000	2.594
590.0000	2.594
588.0000	2.594
586.0000	2.596
584.0000	2.597
582.0000	2.597
580.0000	2.597
578.0000	2.597
576.0000	2.598
574.0000	2.599
572.0000	2.6
570.0000	2.601
568.0000	2.601
566.0000	2.602
564.0000	2.602
562.0000	2.603
560.0000	2.604
558.0000	2.605
556.0000	2.606
554.0000	2.607
552.0000	2.607
550.0000	2.608
548.0000	2.608
546.0000	2.609
544.0000	2.61
542.0000	2.611
540.0000	2.61
538.0000	2.61
536.0000	2.611
534.0000	2.611
532.0000	2.614
530.0000	2.614
528.0000	2.616
526.0000	2.616
524.0000	2.616
522.0000	2.616
520.0000	2.618
518.0000	2.62
516.0000	2.618
514.0000	2.619
512.0000	2.618
510.0000	2.617
508.0000	2.619
506.0000	2.619
504.0000	2.618
502.0000	2.618
500.0000	2.616
498.0000	2.615
496.0000	2.613
494.0000	2.614
492.0000	2.613
490.0000	2.613
488.0000	2.613
486.0000	2.611
484.0000	2.611
482.0000	2.61
480.0000	2.609
478.0000	2.609
476.0000	2.608
474.0000	2.608
472.0000	2.607
470.0000	2.608
468.0000	2.606
466.0000	2.607
464.0000	2.607
462.0000	2.604
460.0000	2.603
458.0000	2.599
456.0000	2.593
454.0000	2.588
452.0000	2.583
450.0000	2.579
448.0000	2.578
446.0000	2.578
444.0000	2.579
442.0000	2.579
440.0000	2.58
438.0000	2.582
436.0000	2.586
434.0000	2.589
432.0000	2.59
430.0000	2.587
428.0000	2.58
426.0000	2.573
424.0000	2.575
422.0000	2.582
420.0000	2.583
418.0000	2.587
416.0000	2.589
414.0000	2.59
412.0000	2.591
410.0000	2.591
408.0000	2.591
406.0000	2.593
404.0000	2.592
402.0000	2.596
400.0000	2.597
398.0000	2.596
396.0000	2.595
394.0000	2.592
392.0000	2.59
390.0000	2.589
388.0000	2.588
386.0000	2.586
384.0000	2.586
382.0000	2.587
380.0000	2.589
378.0000	2.593
376.0000	2.599
374.0000	2.606
372.0000	2.607
370.0000	2.613
368.0000	2.623
366.0000	2.628
364.0000	2.622
362.0000	2.616
360.0000	2.605
358.0000	2.595
356.0000	2.587
354.0000	2.576
352.0000	2.566
350.0000	2.556
348.0000	2.546
346.0000	2.53
344.0000	2.503
342.0000	2.479
340.0000	2.466
338.0000	2.466
336.0000	2.448
334.0000	2.417
332.0000	2.381
330.0000	2.335
328.0000	2.29
326.0000	2.242
324.0000	2.188
322.0000	2.13
320.0000	2.074
318.0000	2.013
316.0000	1.955
314.0000	1.904
312.0000	1.855
310.0000	1.817
308.0000	1.786
306.0000	1.761
304.0000	1.743
302.0000	1.731
300.0000	1.724
298.0000	1.723
296.0000	1.723
294.0000	1.731
292.0000	1.736
290.0000	1.741
288.0000	1.749
286.0000	1.751
284.0000	1.758
282.0000	1.765
280.0000	1.772
278.0000	1.78
276.0000	1.787
274.0000	1.796
272.0000	1.804
270.0000	1.814
268.0000	1.822
266.0000	1.831
264.0000	1.84
262.0000	1.844
260.0000	1.854
258.0000	1.863
256.0000	1.876
254.0000	1.889
252.0000	1.901
250.0000	1.916
248.0000	1.928
246.0000	1.944
244.0000	1.957
242.0000	1.977
240.0000	1.999
238.0000	2.02
236.0000	2.044
234.0000	2.065
232.0000	2.085
230.0000	2.113
228.0000	2.142
226.0000	2.172
224.0000	2.209
222.0000	2.242
220.0000	2.271
218.0000	2.31
216.0000	2.338
214.0000	2.369
212.0000	2.398
210.0000	2.423
208.0000	2.449
206.0000	2.476
204.0000	2.512
202.0000	2.537
200.0000	2.564
198.0000	2.574
196.0000	2.546
194.0000	2.468
192.0000	2.415
190.0000	2.286
