# Supplementary material for: Exploring nanoarchitectonics and optical properties of PAA-ZnO@BCP wide-band-gap organic semiconductors
Source: Sci Rep. 2024 Feb 6;14:3060. doi: 10.1038/s41598-024-53469-3 (PMC10847419; doi:10.1038/s41598-024-53469-3)
Supplement: Supplementary file 6 — Supplementary Information 6. [file 41598_2024_53469_MOESM6_ESM.txt]

TITLE
DATA TYPE
ORIGIN	JASCO
OWNER
DATE	02/01/01
TIME	00:12:24
SPECTROMETER/DATA SYSTEM	JASCO Corp., V-570, Rev. 1.00
RESOLUTION
DELTAX	-2
XUNITS	NANOMETERS
YUNITS	TRANSMITTANCE
FIRSTX	2500.0000
LASTX	190.0000
NPOINTS	1156
FIRSTY	0.45859
MAXY	0.45944
MINY	0.28258
XYDATA
2500.0000	45.859
2498.0000	45.826
2496.0000	45.806
2494.0000	45.764
2492.0000	45.779
2490.0000	45.8
2488.0000	45.808
2486.0000	45.8
2484.0000	45.766
2482.0000	45.739
2480.0000	45.745
2478.0000	45.72
2476.0000	45.75
2474.0000	45.755
2472.0000	45.719
2470.0000	45.752
2468.0000	45.746
2466.0000	45.757
2464.0000	45.8
2462.0000	45.785
2460.0000	45.782
2458.0000	45.759
2456.0000	45.745
2454.0000	45.769
2452.0000	45.765
2450.0000	45.732
2448.0000	45.737
2446.0000	45.747
2444.0000	45.773
2442.0000	45.843
2440.0000	45.846
2438.0000	45.844
2436.0000	45.872
2434.0000	45.882
2432.0000	45.904
2430.0000	45.92
2428.0000	45.916
2426.0000	45.915
2424.0000	45.926
2422.0000	45.923
2420.0000	45.92
2418.0000	45.925
2416.0000	45.912
2414.0000	45.92
2412.0000	45.921
2410.0000	45.933
2408.0000	45.939
2406.0000	45.934
2404.0000	45.936
2402.0000	45.931
2400.0000	45.935
2398.0000	45.938
2396.0000	45.944
2394.0000	45.934
2392.0000	45.928
2390.0000	45.925
2388.0000	45.905
2386.0000	45.905
2384.0000	45.906
2382.0000	45.915
2380.0000	45.916
2378.0000	45.923
2376.0000	45.906
2374.0000	45.897
2372.0000	45.913
2370.0000	45.911
2368.0000	45.934
2366.0000	45.939
2364.0000	45.934
2362.0000	45.919
2360.0000	45.905
2358.0000	45.905
2356.0000	45.895
2354.0000	45.896
2352.0000	45.886
2350.0000	45.881
2348.0000	45.876
2346.0000	45.858
2344.0000	45.867
2342.0000	45.855
2340.0000	45.856
2338.0000	45.877
2336.0000	45.883
2334.0000	45.899
2332.0000	45.889
2330.0000	45.881
2328.0000	45.855
2326.0000	45.828
2324.0000	45.82
2322.0000	45.808
2320.0000	45.805
2318.0000	45.788
2316.0000	45.767
2314.0000	45.73
2312.0000	45.701
2310.0000	45.691
2308.0000	45.677
2306.0000	45.674
2304.0000	45.677
2302.0000	45.664
2300.0000	45.67
2298.0000	45.682
2296.0000	45.642
2294.0000	45.615
2292.0000	45.596
2290.0000	45.562
2288.0000	45.574
2286.0000	45.579
2284.0000	45.563
2282.0000	45.561
2280.0000	45.546
2278.0000	45.543
2276.0000	45.558
2274.0000	45.556
2272.0000	45.558
2270.0000	45.556
2268.0000	45.535
2266.0000	45.527
2264.0000	45.528
2262.0000	45.519
2260.0000	45.516
2258.0000	45.519
2256.0000	45.512
2254.0000	45.512
2252.0000	45.514
2250.0000	45.507
2248.0000	45.508
2246.0000	45.504
2244.0000	45.501
2242.0000	45.496
2240.0000	45.492
2238.0000	45.49
2236.0000	45.476
2234.0000	45.462
2232.0000	45.443
2230.0000	45.421
2228.0000	45.407
2226.0000	45.383
2224.0000	45.379
2222.0000	45.375
2220.0000	45.36
2218.0000	45.353
2216.0000	45.317
2214.0000	45.312
2212.0000	45.304
2210.0000	45.298
2208.0000	45.316
2206.0000	45.309
2204.0000	45.321
2202.0000	45.347
2200.0000	45.354
2198.0000	45.362
2196.0000	45.362
2194.0000	45.369
2192.0000	45.373
2190.0000	45.378
2188.0000	45.377
2186.0000	45.35
2184.0000	45.329
2182.0000	45.296
2180.0000	45.279
2178.0000	45.255
2176.0000	45.227
2174.0000	45.217
2172.0000	45.189
2170.0000	45.179
2168.0000	45.173
2166.0000	45.154
2164.0000	45.164
2162.0000	45.142
2160.0000	45.129
2158.0000	45.117
2156.0000	45.081
2154.0000	45.087
2152.0000	45.085
2150.0000	45.06
2148.0000	45.049
2146.0000	45.037
2144.0000	45.013
2142.0000	45.028
2140.0000	45.028
2138.0000	45.029
2136.0000	45.035
2134.0000	45.037
2132.0000	45.039
2130.0000	45.033
2128.0000	45.035
2126.0000	45.034
2124.0000	45.039
2122.0000	45.05
2120.0000	45.065
2118.0000	45.071
2116.0000	45.077
2114.0000	45.078
2112.0000	45.091
2110.0000	45.1
2108.0000	45.111
2106.0000	45.12
2104.0000	45.111
2102.0000	45.112
2100.0000	45.12
2098.0000	45.118
2096.0000	45.126
2094.0000	45.142
2092.0000	45.155
2090.0000	45.176
2088.0000	45.196
2086.0000	45.204
2084.0000	45.205
2082.0000	45.214
2080.0000	45.199
2078.0000	45.193
2076.0000	45.192
2074.0000	45.204
2072.0000	45.225
2070.0000	45.239
2068.0000	45.244
2066.0000	45.245
2064.0000	45.241
2062.0000	45.237
2060.0000	45.239
2058.0000	45.232
2056.0000	45.224
2054.0000	45.232
2052.0000	45.233
2050.0000	45.227
2048.0000	45.227
2046.0000	45.212
2044.0000	45.207
2042.0000	45.206
2040.0000	45.208
2038.0000	45.201
2036.0000	45.199
2034.0000	45.186
2032.0000	45.188
2030.0000	45.187
2028.0000	45.189
2026.0000	45.183
2024.0000	45.176
2022.0000	45.181
2020.0000	45.179
2018.0000	45.179
2016.0000	45.173
2014.0000	45.166
2012.0000	45.159
2010.0000	45.164
2008.0000	45.169
2006.0000	45.173
2004.0000	45.166
2002.0000	45.159
2000.0000	45.145
1998.0000	45.134
1996.0000	45.134
1994.0000	45.134
1992.0000	45.131
1990.0000	45.136
1988.0000	45.129
1986.0000	45.117
1984.0000	45.114
1982.0000	45.103
1980.0000	45.099
1978.0000	45.107
1976.0000	45.11
1974.0000	45.113
1972.0000	45.105
1970.0000	45.1
1968.0000	45.101
1966.0000	45.095
1964.0000	45.1
1962.0000	45.1
1960.0000	45.094
1958.0000	45.092
1956.0000	45.095
1954.0000	45.084
1952.0000	45.075
1950.0000	45.063
1948.0000	45.048
1946.0000	45.043
1944.0000	45.031
1942.0000	45.029
1940.0000	45.022
1938.0000	45.019
1936.0000	45.019
1934.0000	45.011
1932.0000	45.01
1930.0000	45.002
1928.0000	45.004
1926.0000	45.008
1924.0000	45.003
1922.0000	45
1920.0000	44.986
1918.0000	44.985
1916.0000	44.982
1914.0000	44.993
1912.0000	45.027
1910.0000	45.049
1908.0000	45.066
1906.0000	45.088
1904.0000	45.105
1902.0000	45.171
1900.0000	45.207
1898.0000	45.273
1896.0000	45.345
1894.0000	45.417
1892.0000	45.449
1890.0000	45.476
1888.0000	45.49
1886.0000	45.495
1884.0000	45.487
1882.0000	45.465
1880.0000	45.443
1878.0000	45.405
1876.0000	45.351
1874.0000	45.288
1872.0000	45.23
1870.0000	45.211
1868.0000	45.238
1866.0000	45.313
1864.0000	45.415
1862.0000	45.501
1860.0000	45.567
1858.0000	45.59
1856.0000	45.579
1854.0000	45.549
1852.0000	45.503
1850.0000	45.462
1848.0000	45.433
1846.0000	45.413
1844.0000	45.412
1842.0000	45.402
1840.0000	45.403
1838.0000	45.408
1836.0000	45.418
1834.0000	45.435
1832.0000	45.461
1830.0000	45.487
1828.0000	45.52
1826.0000	45.561
1824.0000	45.58
1822.0000	45.584
1820.0000	45.58
1818.0000	45.558
1816.0000	45.559
1814.0000	45.557
1812.0000	45.56
1810.0000	45.574
1808.0000	45.576
1806.0000	45.579
1804.0000	45.576
1802.0000	45.564
1800.0000	45.562
1798.0000	45.544
1796.0000	45.528
1794.0000	45.523
1792.0000	45.497
1790.0000	45.491
1788.0000	45.478
1786.0000	45.455
1784.0000	45.447
1782.0000	45.433
1780.0000	45.431
1778.0000	45.429
1776.0000	45.399
1774.0000	45.397
1772.0000	45.386
1770.0000	45.382
1768.0000	45.394
1766.0000	45.372
1764.0000	45.363
1762.0000	45.34
1760.0000	45.334
1758.0000	45.331
1756.0000	45.306
1754.0000	45.301
1752.0000	45.268
1750.0000	45.25
1748.0000	45.232
1746.0000	45.211
1744.0000	45.199
1742.0000	45.195
1740.0000	45.174
1738.0000	45.146
1736.0000	45.109
1734.0000	45.071
1732.0000	45.046
1730.0000	45.032
1728.0000	45.01
1726.0000	44.975
1724.0000	44.942
1722.0000	44.914
1720.0000	44.909
1718.0000	44.897
1716.0000	44.886
1714.0000	44.877
1712.0000	44.863
1710.0000	44.871
1708.0000	44.869
1706.0000	44.864
1704.0000	44.877
1702.0000	44.897
1700.0000	44.945
1698.0000	44.991
1696.0000	45.034
1694.0000	45.062
1692.0000	45.09
1690.0000	45.136
1688.0000	45.169
1686.0000	45.206
1684.0000	45.227
1682.0000	45.236
1680.0000	45.246
1678.0000	45.27
1676.0000	45.278
1674.0000	45.273
1672.0000	45.263
1670.0000	45.251
1668.0000	45.255
1666.0000	45.258
1664.0000	45.267
1662.0000	45.256
1660.0000	45.232
1658.0000	45.207
1656.0000	45.176
1654.0000	45.127
1652.0000	45.072
1650.0000	45.015
1648.0000	44.964
1646.0000	44.922
1644.0000	44.907
1642.0000	44.913
1640.0000	44.937
1638.0000	44.97
1636.0000	44.992
1634.0000	45.025
1632.0000	45.04
1630.0000	45.061
1628.0000	45.085
1626.0000	45.083
1624.0000	45.089
1622.0000	45.089
1620.0000	45.088
1618.0000	45.091
1616.0000	45.092
1614.0000	45.094
1612.0000	45.097
1610.0000	45.098
1608.0000	45.096
1606.0000	45.099
1604.0000	45.09
1602.0000	45.078
1600.0000	45.078
1598.0000	45.062
1596.0000	45.089
1594.0000	45.089
1592.0000	45.08
1590.0000	45.062
1588.0000	45.02
1586.0000	44.988
1584.0000	44.95
1582.0000	44.923
1580.0000	44.882
1578.0000	44.846
1576.0000	44.807
1574.0000	44.77
1572.0000	44.755
1570.0000	44.758
1568.0000	44.77
1566.0000	44.787
1564.0000	44.831
1562.0000	44.859
1560.0000	44.91
1558.0000	44.96
1556.0000	44.966
1554.0000	44.983
1552.0000	44.993
1550.0000	44.993
1548.0000	45.004
1546.0000	45.005
1544.0000	44.991
1542.0000	44.989
1540.0000	44.984
1538.0000	44.987
1536.0000	44.985
1534.0000	44.992
1532.0000	44.984
1530.0000	44.988
1528.0000	44.992
1526.0000	44.986
1524.0000	44.986
1522.0000	44.98
1520.0000	44.976
1518.0000	44.973
1516.0000	44.97
1514.0000	44.968
1512.0000	44.964
1510.0000	44.971
1508.0000	44.961
1506.0000	44.952
1504.0000	44.958
1502.0000	44.936
1500.0000	44.942
1498.0000	44.94
1496.0000	44.933
1494.0000	44.938
1492.0000	44.922
1490.0000	44.924
1488.0000	44.922
1486.0000	44.92
1484.0000	44.927
1482.0000	44.923
1480.0000	44.921
1478.0000	44.915
1476.0000	44.912
1474.0000	44.906
1472.0000	44.898
1470.0000	44.896
1468.0000	44.899
1466.0000	44.902
1464.0000	44.901
1462.0000	44.903
1460.0000	44.892
1458.0000	44.89
1456.0000	44.89
1454.0000	44.892
1452.0000	44.904
1450.0000	44.904
1448.0000	44.897
1446.0000	44.89
1444.0000	44.88
1442.0000	44.877
1440.0000	44.882
1438.0000	44.879
1436.0000	44.88
1434.0000	44.884
1432.0000	44.881
1430.0000	44.896
1428.0000	44.898
1426.0000	44.892
1424.0000	44.882
1422.0000	44.865
1420.0000	44.843
1418.0000	44.848
1416.0000	44.85
1414.0000	44.839
1412.0000	44.841
1410.0000	44.826
1408.0000	44.821
1406.0000	44.822
1404.0000	44.828
1402.0000	44.826
1400.0000	44.825
1398.0000	44.827
1396.0000	44.831
1394.0000	44.84
1392.0000	44.856
1390.0000	44.863
1388.0000	44.869
1386.0000	44.863
1384.0000	44.854
1382.0000	44.853
1380.0000	44.87
1378.0000	44.89
1376.0000	44.932
1374.0000	44.957
1372.0000	44.979
1370.0000	44.999
1368.0000	44.982
1366.0000	44.959
1364.0000	44.911
1362.0000	44.868
1360.0000	44.853
1358.0000	44.865
1356.0000	44.9
1354.0000	44.944
1352.0000	44.993
1350.0000	45.033
1348.0000	45.054
1346.0000	45.069
1344.0000	45.063
1342.0000	45.055
1340.0000	45.03
1338.0000	44.992
1336.0000	44.961
1334.0000	44.92
1332.0000	44.909
1330.0000	44.897
1328.0000	44.88
1326.0000	44.881
1324.0000	44.862
1322.0000	44.853
1320.0000	44.846
1318.0000	44.83
1316.0000	44.832
1314.0000	44.829
1312.0000	44.827
1310.0000	44.831
1308.0000	44.826
1306.0000	44.821
1304.0000	44.818
1302.0000	44.821
1300.0000	44.823
1298.0000	44.835
1296.0000	44.834
1294.0000	44.819
1292.0000	44.812
1290.0000	44.805
1288.0000	44.804
1286.0000	44.816
1284.0000	44.813
1282.0000	44.807
1280.0000	44.804
1278.0000	44.794
1276.0000	44.793
1274.0000	44.787
1272.0000	44.787
1270.0000	44.78
1268.0000	44.777
1266.0000	44.783
1264.0000	44.776
1262.0000	44.782
1260.0000	44.785
1258.0000	44.789
1256.0000	44.795
1254.0000	44.788
1252.0000	44.776
1250.0000	44.77
1248.0000	44.758
1246.0000	44.757
1244.0000	44.757
1242.0000	44.756
1240.0000	44.755
1238.0000	44.757
1236.0000	44.755
1234.0000	44.751
1232.0000	44.761
1230.0000	44.752
1228.0000	44.748
1226.0000	44.744
1224.0000	44.731
1222.0000	44.739
1220.0000	44.741
1218.0000	44.737
1216.0000	44.727
1214.0000	44.715
1212.0000	44.706
1210.0000	44.698
1208.0000	44.693
1206.0000	44.679
1204.0000	44.669
1202.0000	44.652
1200.0000	44.652
1198.0000	44.644
1196.0000	44.619
1194.0000	44.62
1192.0000	44.61
1190.0000	44.61
1188.0000	44.595
1186.0000	44.567
1184.0000	44.56
1182.0000	44.551
1180.0000	44.566
1178.0000	44.601
1176.0000	44.623
1174.0000	44.638
1172.0000	44.661
1170.0000	44.661
1168.0000	44.659
1166.0000	44.67
1164.0000	44.66
1162.0000	44.676
1160.0000	44.673
1158.0000	44.669
1156.0000	44.665
1154.0000	44.641
1152.0000	44.641
1150.0000	44.639
1148.0000	44.639
1146.0000	44.633
1144.0000	44.629
1142.0000	44.624
1140.0000	44.624
1138.0000	44.626
1136.0000	44.621
1134.0000	44.62
1132.0000	44.616
1130.0000	44.612
1128.0000	44.618
1126.0000	44.628
1124.0000	44.625
1122.0000	44.619
1120.0000	44.605
1118.0000	44.577
1116.0000	44.588
1114.0000	44.584
1112.0000	44.586
1110.0000	44.591
1108.0000	44.571
1106.0000	44.565
1104.0000	44.566
1102.0000	44.565
1100.0000	44.558
1098.0000	44.557
1096.0000	44.543
1094.0000	44.532
1092.0000	44.523
1090.0000	44.535
1088.0000	44.544
1086.0000	44.557
1084.0000	44.568
1082.0000	44.544
1080.0000	44.523
1078.0000	44.496
1076.0000	44.485
1074.0000	44.486
1072.0000	44.493
1070.0000	44.489
1068.0000	44.485
1066.0000	44.485
1064.0000	44.476
1062.0000	44.485
1060.0000	44.48
1058.0000	44.461
1056.0000	44.454
1054.0000	44.447
1052.0000	44.452
1050.0000	44.472
1048.0000	44.463
1046.0000	44.449
1044.0000	44.413
1042.0000	44.386
1040.0000	44.381
1038.0000	44.378
1036.0000	44.389
1034.0000	44.383
1032.0000	44.379
1030.0000	44.376
1028.0000	44.385
1026.0000	44.383
1024.0000	44.377
1022.0000	44.356
1020.0000	44.341
1018.0000	44.333
1016.0000	44.342
1014.0000	44.353
1012.0000	44.357
1010.0000	44.359
1008.0000	44.356
1006.0000	44.349
1004.0000	44.331
1002.0000	44.323
1000.0000	44.314
998.0000	44.317
996.0000	44.337
994.0000	44.339
992.0000	44.332
990.0000	44.314
988.0000	44.298
986.0000	44.291
984.0000	44.283
982.0000	44.282
980.0000	44.261
978.0000	44.255
976.0000	44.252
974.0000	44.249
972.0000	44.243
970.0000	44.251
968.0000	44.251
966.0000	44.232
964.0000	44.238
962.0000	44.208
960.0000	44.184
958.0000	44.188
956.0000	44.177
954.0000	44.169
952.0000	44.17
950.0000	44.167
948.0000	44.143
946.0000	44.139
944.0000	44.13
942.0000	44.119
940.0000	44.13
938.0000	44.115
936.0000	44.109
934.0000	44.094
932.0000	44.073
930.0000	44.065
928.0000	44.042
926.0000	44.037
924.0000	44.039
922.0000	44.044
920.0000	44.049
918.0000	44.046
916.0000	44.035
914.0000	44.003
912.0000	43.983
910.0000	43.974
908.0000	43.967
906.0000	43.988
904.0000	43.983
902.0000	43.966
900.0000	43.954
898.0000	43.931
896.0000	43.926
894.0000	43.913
892.0000	43.88
890.0000	43.874
888.0000	43.855
886.0000	43.858
884.0000	43.865
882.0000	43.867
880.0000	43.873
878.0000	43.86
876.0000	43.842
874.0000	43.833
872.0000	43.82
870.0000	43.807
868.0000	43.83
866.0000	43.833
864.0000	43.841
862.0000	43.867
860.0000	43.864
858.0000	43.876
856.0000	43.905
854.0000	43.952
852.0000	43.953
850.0000	44.124
848.0000	44.193
846.0000	44.213
844.0000	44.218
842.0000	44.201
840.0000	44.182
838.0000	44.18
836.0000	44.171
834.0000	44.164
832.0000	44.159
830.0000	44.155
828.0000	44.142
826.0000	44.141
824.0000	44.131
822.0000	44.122
820.0000	44.127
818.0000	44.121
816.0000	44.122
814.0000	44.122
812.0000	44.104
810.0000	44.099
808.0000	44.095
806.0000	44.076
804.0000	44.073
802.0000	44.065
800.0000	44.046
798.0000	44.041
796.0000	44.028
794.0000	44.007
792.0000	44
790.0000	43.97
788.0000	43.943
786.0000	43.927
784.0000	43.905
782.0000	43.894
780.0000	43.897
778.0000	43.879
776.0000	43.868
774.0000	43.863
772.0000	43.832
770.0000	43.815
768.0000	43.795
766.0000	43.773
764.0000	43.763
762.0000	43.749
760.0000	43.722
758.0000	43.707
756.0000	43.674
754.0000	43.649
752.0000	43.635
750.0000	43.61
748.0000	43.597
746.0000	43.59
744.0000	43.542
742.0000	43.51
740.0000	43.521
738.0000	43.507
736.0000	43.495
734.0000	43.477
732.0000	43.452
730.0000	43.44
728.0000	43.419
726.0000	43.413
724.0000	43.401
722.0000	43.379
720.0000	43.369
718.0000	43.348
716.0000	43.327
714.0000	43.314
712.0000	43.306
710.0000	43.299
708.0000	43.316
706.0000	43.333
704.0000	43.347
702.0000	43.369
700.0000	43.376
698.0000	43.368
696.0000	43.333
694.0000	43.221
692.0000	43.052
690.0000	42.862
688.0000	42.679
686.0000	42.566
684.0000	42.533
682.0000	42.581
680.0000	42.691
678.0000	42.79
676.0000	42.863
674.0000	42.888
672.0000	42.858
670.0000	42.834
668.0000	42.825
666.0000	42.804
664.0000	42.791
662.0000	42.781
660.0000	42.751
658.0000	42.729
656.0000	42.712
654.0000	42.68
652.0000	42.66
650.0000	42.638
648.0000	42.623
646.0000	42.617
644.0000	42.608
642.0000	42.594
640.0000	42.569
638.0000	42.542
636.0000	42.514
634.0000	42.502
632.0000	42.48
630.0000	42.464
628.0000	42.447
626.0000	42.428
624.0000	42.408
622.0000	42.397
620.0000	42.38
618.0000	42.363
616.0000	42.341
614.0000	42.321
612.0000	42.304
610.0000	42.283
608.0000	42.272
606.0000	42.248
604.0000	42.231
602.0000	42.21
600.0000	42.195
598.0000	42.18
596.0000	42.167
594.0000	42.144
592.0000	42.134
590.0000	42.123
588.0000	42.11
586.0000	42.106
584.0000	42.09
582.0000	42.071
580.0000	42.058
578.0000	42.04
576.0000	42.03
574.0000	42.023
572.0000	42.005
570.0000	42
568.0000	41.99
566.0000	41.976
564.0000	41.974
562.0000	41.965
560.0000	41.942
558.0000	41.933
556.0000	41.919
554.0000	41.906
552.0000	41.907
550.0000	41.893
548.0000	41.88
546.0000	41.87
544.0000	41.854
542.0000	41.852
540.0000	41.846
538.0000	41.824
536.0000	41.809
534.0000	41.794
532.0000	41.77
530.0000	41.768
528.0000	41.76
526.0000	41.741
524.0000	41.713
522.0000	41.67
520.0000	41.668
518.0000	41.649
516.0000	41.627
514.0000	41.594
512.0000	41.555
510.0000	41.517
508.0000	41.475
506.0000	41.426
504.0000	41.381
502.0000	41.325
500.0000	41.275
498.0000	41.211
496.0000	41.152
494.0000	41.092
492.0000	41.032
490.0000	40.967
488.0000	40.899
486.0000	40.825
484.0000	40.743
482.0000	40.657
480.0000	40.576
478.0000	40.492
476.0000	40.416
474.0000	40.351
472.0000	40.275
470.0000	40.205
468.0000	40.124
466.0000	40.035
464.0000	39.949
462.0000	39.863
460.0000	39.762
458.0000	39.673
456.0000	39.578
454.0000	39.48
452.0000	39.404
450.0000	39.332
448.0000	39.27
446.0000	39.228
444.0000	39.194
442.0000	39.168
440.0000	39.159
438.0000	39.15
436.0000	39.15
434.0000	39.142
432.0000	39.115
430.0000	39.069
428.0000	38.998
426.0000	38.94
424.0000	38.918
422.0000	38.939
420.0000	39.035
418.0000	39.09
416.0000	39.13
414.0000	39.146
412.0000	39.168
410.0000	39.183
408.0000	39.184
406.0000	39.192
404.0000	39.2
402.0000	39.203
400.0000	39.216
398.0000	39.213
396.0000	39.209
394.0000	39.22
392.0000	39.223
390.0000	39.237
388.0000	39.255
386.0000	39.255
384.0000	39.273
382.0000	39.283
380.0000	39.284
378.0000	39.289
376.0000	39.291
374.0000	39.301
372.0000	39.264
370.0000	39.447
368.0000	39.487
366.0000	39.458
364.0000	39.352
362.0000	39.257
360.0000	39.165
358.0000	39.08
356.0000	38.976
354.0000	38.883
352.0000	38.796
350.0000	38.699
348.0000	38.618
346.0000	38.526
344.0000	38.414
342.0000	38.29
340.0000	38.356
338.0000	38.396
336.0000	38.339
334.0000	38.2
332.0000	38.074
330.0000	37.913
328.0000	37.751
326.0000	37.577
324.0000	37.392
322.0000	37.172
320.0000	36.936
318.0000	36.687
316.0000	36.385
314.0000	36.086
312.0000	35.741
310.0000	35.343
308.0000	34.912
306.0000	34.433
304.0000	33.9
302.0000	33.376
300.0000	32.771
298.0000	32.116
296.0000	31.44
294.0000	30.633
292.0000	29.849
290.0000	29.185
288.0000	28.561
286.0000	28.258
284.0000	28.296
282.0000	28.843
280.0000	30.017
278.0000	31.462
276.0000	33.305
274.0000	34.705
272.0000	35.677
270.0000	36.333
268.0000	36.537
266.0000	36.634
264.0000	36.801
262.0000	37.039
260.0000	36.883
258.0000	36.935
256.0000	36.792
254.0000	36.7
252.0000	37.175
250.0000	37.035
248.0000	37.314
246.0000	37.41
244.0000	37.139
242.0000	37.354
240.0000	37.058
238.0000	36.739
236.0000	36.715
234.0000	36.894
232.0000	36.898
230.0000	37.193
228.0000	37.362
226.0000	37.039
224.0000	37.051
222.0000	36.935
220.0000	36.761
218.0000	37.078
216.0000	37.334
214.0000	37.172
212.0000	36.943
210.0000	36.171
208.0000	35.685
206.0000	35.605
204.0000	35.471
202.0000	35.813
200.0000	35.906
198.0000	35.844
196.0000	35.858
194.0000	36.22
192.0000	36.902
190.0000	37.256
