# Supplementary material for: Exploring nanoarchitectonics and optical properties of PAA-ZnO@BCP wide-band-gap organic semiconductors
Source: Sci Rep. 2024 Feb 6;14:3060. doi: 10.1038/s41598-024-53469-3 (PMC10847419; doi:10.1038/s41598-024-53469-3)
Supplement: Supplementary file 7 — Supplementary Information 7. [file 41598_2024_53469_MOESM7_ESM.txt]

10.01	138.21582
10.07	139.92126
10.13	143.19038
10.19	145.43126
10.25	148.04428
10.31	149.62912
10.37	149.30259
10.43	146.56061
10.49	143.7933
10.55	143.06132
10.61	144.74942
10.67	146.27974
10.73	147.33947
10.79	146.87734
10.85	147.47678
10.91	148.66762
10.97	148.38839
11.03	145.56417
11.09	141.61398
11.15	140.14297
11.21	140.69789
11.27	142.881
11.33	145.50409
11.39	148.28759
11.45	149.98075
11.51	152.01957
11.57	153.12301
11.63	153.59081
11.69	152.59169
11.75	151.23789
11.81	149.85521
11.87	148.79202
11.93	149.26867
11.99	150.37177
12.05	149.76882
12.11	148.86601
12.17	147.99591
12.23	147.52372
12.29	146.87602
12.35	146.74083
12.41	147.30151
12.47	148.32709
12.53	150.43508
12.59	153.00351
12.65	152.58278
12.71	148.72311
12.77	144.2207
12.83	144.07252
12.89	147.58541
12.95	148.5412
13.01	146.97877
13.07	145.52781
13.13	145.63053
13.19	146.02111
13.25	147.32962
13.31	149.29129
13.37	149.96251
13.43	149.00146
13.49	147.1094
13.53	145.80088
13.55	145.32755
13.61	145.32177
13.67	146.15064
13.73	148.00155
13.79	148.96837
13.85	148.47014
13.91	144.89186
13.97	140.89686
14.03	141.14495
14.09	148.03727
14.15	158.21885
14.21	153.49027
14.27	148.11738
14.33	144.21055
14.39	141.13976
14.45	139.06508
14.51	138.24298
14.57	139.40523
14.63	141.36244
14.69	143.45913
14.75	145.94981
14.81	148.35297
14.87	148.21903
14.93	144.75905
14.99	141.25307
15.05	140.57585
15.11	140.92762
15.17	142.66363
15.23	147.88455
15.29	157.42888
15.35	146.48539
15.41	141.84305
15.47	146.76356
15.53	158.1937
15.59	145.07832
15.65	138.10199
15.71	137.03417
15.77	137.80314
15.83	139.64105
15.89	144.09062
15.95	151.62831
16.01	140.88903
16.07	131.80576
16.13	128.17234
16.19	131.44979
16.25	135.78784
16.31	138.13311
16.37	137.63011
16.43	136.17881
16.49	133.28978
16.55	130.4475
16.61	128.98241
16.67	131.41933
16.73	136.90361
16.79	140.35799
16.85	139.8332
16.91	136.31226
16.97	133.16333
17.03	132.56848
17.09	133.53599
17.15	133.56652
17.21	132.957
17.27	133.34453
17.33	134.23271
17.39	135.10578
17.45	134.99676
17.51	135.44633
17.57	135.42838
17.63	134.40631
17.69	133.93879
17.75	133.48665
17.81	132.04349
17.87	127.62126
17.93	122.72981
17.99	122.85802
18.05	128.99092
18.11	137.11314
18.17	139.20161
18.23	135.73921
18.29	130.73537
18.35	128.20161
18.41	127.67169
18.47	127.67511
18.53	128.70374
18.59	130.23537
18.65	131.26827
18.71	132.34391
18.77	132.57662
18.83	132.25739
18.89	130.43816
18.95	128.06765
19.01	127.12363
19.07	129.59201
19.13	132.49286
19.19	132.8601
19.25	131.687
19.31	130.62161
19.37	131.10666
19.43	132.61435
19.49	132.62266
19.55	130.63115
19.62	127.6437
19.67	126.16731
19.73	127.67597
19.79	131.14445
19.85	135.01318
19.91	139.46457
19.97	143.45912
20.03	146.57209
20.09	135.52943
20.15	128.07911
20.21	127.61726
20.27	131.13361
20.33	133.62773
20.39	133.6287
20.45	132.14163
20.51	129.67635
20.57	126.69527
20.63	123.17999
20.69	119.12754
20.75	117.53833
20.81	120.45938
20.87	124.95394
20.93	128.05234
20.99	128.78935
21.05	126.93989
21.11	124.01735
21.17	122.51917
21.23	122.98594
21.29	125.45956
21.35	125.94428
21.41	124.90294
21.47	124.22761
21.53	127.66447
21.59	132.13552
21.65	131.17965
21.71	126.27677
21.77	122.41833
21.83	124.06374
21.89	128.1818
21.95	131.25285
22.01	130.80595
22.07	126.83213
22.13	122.84335
22.19	120.84113
22.25	119.8366
22.31	119.84382
22.37	119.88656
22.43	120.45835
22.49	121.05792
22.55	121.67972
22.61	121.77545
22.67	120.84852
22.73	118.90408
22.79	117.94767
22.85	118.98698
22.91	120.53485
22.97	122.08442
23.03	124.14297
23.09	125.6857
23.15	125.7045
23.21	123.70963
23.27	121.74254
23.33	121.83527
23.39	122.96903
23.45	123.12715
23.51	120.76006
23.57	117.81861
23.63	116.78827
23.69	118.62487
23.75	121.05949
23.81	122.07273
23.87	122.67914
23.93	123.26465
23.99	125.05718
24.05	125.77921
24.11	124.49259
24.17	123.0765
24.23	123.09486
24.29	123.11234
24.35	123.17309
24.41	122.31373
24.47	122.48439
24.53	123.10589
24.59	124.19724
24.65	123.29689
24.71	120.9267
24.77	119.11682
24.83	119.42136
24.89	121.64732
24.95	123.34269
25.01	123.98298
25.07	123.09006
25.13	121.67704
25.19	119.7544
25.22	119.31165
25.25	119.89907
25.31	121.53237
25.37	121.83566
25.43	119.50524
25.49	118.1569
25.55	118.79807
25.61	121.99847
25.67	125.61647
25.73	127.72472
25.79	128.34491
25.85	127.49089
25.91	126.69074
25.97	124.9296
26.03	122.60792
26.09	120.2908
26.15	118.56222
26.21	117.7458
26.27	119.39703
26.33	124.08572
26.39	129.26918
26.45	132.46307
26.51	131.62347
26.57	128.74743
26.63	126.30362
26.69	125.38218
26.75	124.38606
26.81	124.072
26.87	122.74676
26.93	119.84206
26.99	116.86514
27.05	116.8062
27.11	119.74149
27.17	122.7499
27.23	122.37691
27.29	121.54195
27.35	123.12569
27.41	126.6578
27.47	128.19772
27.53	128.75671
27.59	128.27171
27.65	127.89081
27.71	125.60849
27.77	122.87386
27.83	121.14712
27.89	121.46146
27.95	124.2528
28.01	126.81702
28.07	128.68073
28.13	129.72702
28.19	129.35922
28.25	128.05139
28.31	124.65798
28.37	121.17684
28.43	119.27704
28.49	119.9822
28.55	123.31301
28.61	126.04373
28.67	126.60507
28.73	124.20839
28.79	120.29573
28.85	117.3127
28.91	116.55476
28.97	118.88712
29.03	122.58045
29.09	125.69853
29.15	126.37044
29.21	125.45313
29.27	124.91854
29.33	125.54774
29.39	126.26019
29.45	126.01326
29.51	125.60013
29.57	124.18178
29.63	122.36164
29.69	120.61559
29.75	120.42911
29.81	121.58364
29.87	122.87657
29.93	123.5814
29.99	125.18318
30.05	126.98256
30.11	127.84715
30.17	128.10246
30.23	128.39531
30.29	128.65279
30.35	127.99539
30.41	126.72943
30.47	125.90478
30.53	124.91808
30.59	124.40924
30.65	124.37798
30.71	125.45764
30.77	125.71595
30.83	124.53569
30.89	122.66139
30.95	121.14512
31.01	121.87649
31.07	124.2602
31.13	127.55229
31.19	129.03191
31.25	128.65436
31.31	127.27179
31.37	126.78614
31.43	127.05902
31.49	127.81035
31.55	129.31552
31.61	130.09163
31.67	129.78915
31.73	128.60916
31.79	128.35732
31.85	129.0118
31.91	129.14218
31.97	129.57909
32.03	130.38869
32.09	131.9393
32.15	133.42923
32.21	133.64021
32.27	131.87871
32.33	130.14746
32.39	129.77807
32.45	130.77028
32.51	133.02811
32.57	135.2649
32.63	134.87755
32.69	134.1687
32.75	137.2001
32.81	145.18498
32.87	155.64182
32.93	159.64921
32.99	164.76916
33.05	164.8217
33.11	162.64374
33.17	152.44578
33.23	150.72574
33.29	146.9932
33.35	145.24741
33.41	136.54663
33.47	134.2812
33.53	131.3989
33.59	131.60249
33.65	133.45957
33.71	132.53933
33.77	129.58166
33.83	129.26546
33.89	132.26143
33.95	136.4285
34.01	138.48253
34.07	138.75097
34.13	136.82556
34.19	133.31531
34.25	130.05617
34.31	128.94443
34.37	129.22204
34.43	128.60578
34.49	128.14583
34.55	127.64649
34.61	129.87284
34.67	134.68702
34.73	139.01222
34.79	139.57935
34.85	135.71439
34.91	130.78139
34.97	127.83203
35.05	128.87721
35.09	131.80488
35.15	134.79807
35.21	134.65982
35.27	133.434
35.33	133.34258
35.39	134.64891
35.45	136.58068
35.51	139.14586
35.57	141.6671
35.63	141.61569
35.69	137.97694
35.75	132.82414
35.81	128.90601
35.87	127.60117
35.93	127.74268
35.99	128.03258
36.05	128.38258
36.11	129.31537
36.17	130.19234
36.23	130.01532
36.29	129.80128
36.35	129.52082
36.41	128.85723
36.47	127.6177
36.53	127.48011
36.59	127.97763
36.65	128.4947
36.71	128.23842
36.77	126.55532
36.83	123.70357
36.89	121.98817
36.95	121.75069
37.01	122.12402
37.07	122.5286
37.13	121.84968
37.19	121.07028
37.25	121.92974
37.31	123.49232
37.37	124.39216
37.43	124.07518
37.49	124.66298
37.55	126.24516
37.61	127.40384
37.67	127.59735
37.73	126.23564
37.79	123.92978
37.85	121.72675
37.91	120.48059
37.97	120.24486
38.03	121.55398
38.09	122.41599
38.15	121.65994
38.21	119.83961
38.27	119.08706
38.33	117.9675
38.39	116.35067
38.45	114.08422
38.51	113.87986
38.57	113.65914
38.63	113.08825
38.69	113.25563
38.75	115.37366
38.81	117.48814
38.87	117.70155
38.93	115.94388
38.99	115.28607
39.05	117.15048
39.11	119.97552
39.17	122.7084
39.23	122.65881
39.29	120.46732
39.35	118.76814
39.41	116.62259
39.47	112.46796
39.53	108.81239
39.59	107.57054
39.65	108.69133
39.71	110.68922
39.77	111.89015
39.83	113.042
39.89	112.84836
39.95	111.02114
40.01	110.79496
40.07	111.85525
40.13	113.61004
40.19	113.45943
40.25	112.27485
40.31	111.52402
40.37	111.83615
40.43	112.04971
40.49	113.32178
40.55	114.57368
40.61	114.83249
40.67	115.06325
40.73	115.19085
40.79	114.27518
40.85	112.40973
40.91	109.96256
40.97	108.14262
41.03	109.22587
41.09	112.37364
41.15	113.59391
41.21	110.7214
41.27	106.73848
41.33	103.85689
41.39	102.13941
41.45	101.6314
41.51	102.4177
41.57	103.1159
41.63	102.73694
41.69	102.06624
41.75	101.2596
41.81	100.35073
41.87	99.1198
41.93	99.45754
41.99	102.23334
42.05	105.97205
42.11	108.58398
42.17	108.14788
42.23	104.90869
42.29	100.64396
42.35	97.51559
42.41	96.83773
42.47	98.63049
42.53	101.34177
42.59	102.98727
42.65	103.74316
42.71	103.61608
42.77	104.14538
42.83	103.99238
42.89	103.24301
42.95	102.04289
43.01	99.38703
43.07	95.61362
43.13	93.3949
43.19	93.71005
43.25	94.92941
43.31	95.18024
43.37	94.90497
43.43	96.20448
43.49	97.50324
43.55	97.36478
43.61	96.72227
43.67	96.43307
43.73	96.62952
43.79	96.80943
43.85	95.97707
43.91	96.17523
43.97	97.42515
44.03	98.67899
44.09	98.93033
44.15	97.06032
44.21	94.44328
44.27	92.24002
44.33	93.64643
44.39	98.34246
44.45	104.37478
44.51	100.18908
44.57	97.06722
44.63	95.43859
44.69	94.83476
44.75	94.19374
44.81	93.03519
44.87	92.35143
44.93	92.58005
44.99	92.89096
45.05	92.70079
45.11	92.02149
45.17	92.77173
45.23	94.61318
45.29	95.43027
45.35	93.15285
45.41	89.82549
45.47	88.37989
45.53	91.13801
45.59	93.98972
45.65	93.36237
45.71	91.13055
45.77	88.44507
45.83	87.2814
45.89	85.64208
45.95	84.49977
46.01	84.33182
46.07	85.14165
46.13	86.44037
46.19	88.75447
46.25	90.58738
46.31	90.42841
46.37	88.29935
46.43	86.69422
46.49	88.12584
46.55	90.59251
46.61	90.57712
46.67	88.53738
46.73	86.94165
46.79	85.78311
46.85	85.06644
46.91	85.77175
46.97	87.05893
47.03	86.36705
47.09	83.17304
47.15	79.42952
47.21	78.05842
47.27	79.32338
47.33	81.06996
47.39	81.75051
47.45	83.54111
47.51	84.86718
47.57	85.22188
47.63	84.10393
47.69	83.51205
47.75	83.9253
47.81	83.82359
47.87	82.19111
47.93	81.53385
47.99	83.37701
48.05	85.72872
48.11	85.08
48.17	81.92957
48.23	79.77744
48.29	79.61761
48.39	81.44325
48.41	82.7582
48.47	82.0706
48.53	78.91419
48.59	74.31077
48.65	72.27402
48.71	72.78427
48.77	76.30479
48.83	80.28427
48.89	84.21205
48.95	85.60308
49.01	82.98385
49.07	78.37316
49.13	74.26803
49.19	72.65179
49.25	73.52658
49.31	75.40179
49.37	75.8035
49.43	75.24068
49.49	73.70222
49.55	73.15692
49.61	73.60436
49.67	75.52914
49.73	76.93128
49.79	77.82145
49.85	78.23043
49.91	77.6706
49.97	75.62188
50.03	73.56333
50.09	72.99624
50.15	72.91932
50.21	72.85137
50.27	72.79111
50.33	73.20521
50.39	75.09111
50.45	75.4582
50.51	74.34838
50.57	74.79325
50.63	78.78342
50.69	85.57372
50.75	83.79538
50.81	82.31291
50.87	80.3488
50.93	78.40094
50.99	78.53109
51.05	82.04562
51.11	88.96533
51.17	83.9469
51.23	83.83871
51.29	84.14956
51.35	84.96913
51.41	90.00163
51.47	84.08836
51.53	81.99861
51.59	83.11068
51.65	76.44861
51.71	72.93152
51.77	72.38665
51.83	73.83793
51.89	74.29263
51.95	73.26271
52.01	72.73579
52.07	72.21015
52.13	71.17212
52.19	71.61442
52.25	73.04648
52.31	74.96827
52.37	75.89477
52.43	74.84562
52.49	73.31314
52.55	71.8234
52.61	71.864
52.67	74.46903
52.73	77.01048
52.79	77.01775
52.85	74.48954
52.91	70.42544
52.97	67.82245
53.03	67.71176
53.09	69.1139
53.15	71.03826
53.21	70.46219
53.27	67.86689
53.33	66.25792
53.39	69.16134
53.45	72.5921
53.51	73.53484
53.57	70.96048
53.63	68.83655
53.69	70.09999
53.75	74.48033
53.81	79.15995
53.87	74.4205
53.93	69.95084
53.99	67.48118
54.05	68.01195
54.11	71.05041
54.17	75.07777
54.23	77.99406
54.29	74.49144
54.35	70.38973
54.41	67.78161
54.47	67.19956
54.53	67.63033
54.59	69.07435
54.65	71.0064
54.71	69.92819
54.77	68.34101
54.83	69.25341
54.89	74.17819
54.95	80.69709
55.01	78.71102
55.07	76.02563
55.13	74.46195
55.19	71.38204
55.25	66.7611
55.31	62.61366
55.37	60.41419
55.43	60.29325
55.49	61.22359
55.55	62.69709
55.61	64.20265
55.67	64.7253
55.73	63.74752
55.79	61.24838
55.85	60.72359
55.91	62.18897
55.97	64.66376
56.03	66.65692
56.09	67.1659
56.15	65.67316
56.21	62.16846
56.27	59.14624
56.33	59.62402
56.39	61.6065
56.45	63.58812
56.51	63.06077
56.57	62.51803
56.63	62.45906
56.69	62.90222
56.75	64.34966
56.81	67.29111
56.87	72.71248
56.93	79.0269
56.99	77.61046
57.05	77.81812
57.11	73.14239
57.17	74.45894
57.23	68.01205
57.29	62.02103
57.35	59.52188
57.41	62.5253
57.47	66.52914
57.53	67.53385
57.59	65.03171
57.65	60.54026
57.71	55.54709
57.77	54.5565
57.83	56.58812
57.89	58.60179
57.95	59.06034
58.01	60.00179
58.07	61.43299
58.13	62.87615
58.19	62.33684
58.25	60.81974
58.31	61.80051
58.37	66.27444
58.43	72.23301
58.49	65.22957
58.55	59.73684
58.61	57.74068
58.67	58.73299
58.73	60.21547
58.79	61.19453
58.85	62.67957
58.91	63.68299
58.97	62.69538
59.03	60.70607
59.09	59.21162
59.15	59.70863
59.21	60.21333
59.27	59.72487
59.33	59.74111
59.39	61.25051
59.45	63.79667
59.51	65.85265
59.57	65.40308
59.63	62.93684
59.69	61.94709
59.75	64.9394
59.81	70.30702
59.87	69.93342
59.93	69.44667
59.99	68.39496
60.05	66.34325
60.11	64.78897
60.17	64.72701
60.23	64.66034
60.29	62.57872
60.35	58.45778
60.41	55.81932
60.47	55.18684
60.53	55.56504
60.59	54.99923
60.65	55.00265
60.71	56.0065
60.77	57.49239
60.83	58.46034
60.89	57.42188
60.95	56.39154
61.01	55.87872
61.07	54.37145
61.13	51.84453
61.19	50.29026
61.25	51.70607
61.31	54.13043
61.37	56.55949
61.43	61.47872
61.49	67.562
61.55	66.25265
61.61	64.1112
61.67	61.9847
61.73	59.36291
61.79	56.2565
61.85	53.67744
61.91	53.12914
61.97	55.11034
62.03	58.10521
62.09	59.09923
62.15	58.54923
62.21	57.49838
62.27	57.45265
62.33	57.4253
62.39	59.42103
62.45	61.93256
62.51	65.32804
62.57	58.99966
62.63	56.04667
62.69	57.1035
62.75	57.66205
62.81	55.72145
62.87	51.29026
62.93	49.36632
62.99	50.95521
63.05	53.04325
63.11	53.19154
63.17	52.2706
63.23	52.77316
63.29	54.22744
63.35	56.17701
63.41	57.14325
63.47	58.6347
63.53	59.62872
63.59	59.10692
63.65	57.06547
63.71	55.51291
63.77	54.47487
63.83	53.46632
63.89	52.98684
63.95	54.52273
64.01	56.55051
64.07	58.06547
64.13	57.57786
64.19	55.09538
64.25	52.60863
64.31	52.60436
64.37	56.55991
64.43	63.95473
64.49	61.96205
64.55	58.41504
64.61	54.35308
64.67	52.27103
64.73	51.68214
64.79	52.58427
64.85	53.4753
64.91	54.33684
64.97	56.20308
65.03	57.57914
65.09	57.46205
65.15	56.35137
65.21	54.24795
65.27	53.14197
65.33	51.03171
65.39	48.43128
65.45	46.33256
65.51	46.74111
65.57	49.64752
65.63	53.56162
65.69	55.48555
65.75	54.93171
65.81	51.82188
65.87	48.76291
65.93	46.75479
65.99	46.27316
66.05	46.79624
66.11	48.32402
66.17	48.34496
66.23	48.30564
66.29	48.82701
66.35	50.81333
66.41	52.25222
66.47	52.64282
66.53	51.50308
66.59	50.84581
66.65	50.20308
66.71	49.10051
66.77	48.55094
66.83	49.53684
66.89	51.0347
66.95	53.04624
67.01	54.07231
67.07	52.60949
67.13	49.14367
67.19	47.14367
67.25	48.59624
67.31	49.52658
67.37	47.47273
67.43	43.45094
67.49	40.97744
67.55	42.03513
67.61	45.10308
67.67	47.17444
67.73	46.73769
67.79	44.26889
67.85	42.75991
67.91	43.20607
67.97	44.64197
68.03	45.59367
68.09	47.0612
68.15	47.54538
68.21	47.03983
68.27	46.0441
68.33	46.06761
68.39	46.64093
68.45	47.07469
68.51	47.54388
68.57	50.04607
68.63	54.54436
68.69	58.76645
68.75	55.45285
68.81	52.86872
68.87	52.27966
68.93	51.75849
68.99	50.68002
69.05	50.13549
69.11	49.6377
69.17	48.68317
69.23	46.76376
69.29	44.87202
69.35	43.97478
69.41	43.54414
69.47	44.06795
69.53	44.55732
69.59	45.03829
69.65	45.51662
69.71	47.50026
69.77	50.00193
69.83	50.52148
69.89	48.08336
69.95	44.19127
70.01	42.31023
