# Supplementary material for: Exploring nanoarchitectonics and optical properties of PAA-ZnO@BCP wide-band-gap organic semiconductors
Source: Sci Rep. 2024 Feb 6;14:3060. doi: 10.1038/s41598-024-53469-3 (PMC10847419; doi:10.1038/s41598-024-53469-3)
Supplement: Supplementary file 8 — Supplementary Information 8. [file 41598_2024_53469_MOESM8_ESM.txt]

TITLE
DATA TYPE
ORIGIN	JASCO
OWNER
DATE	02/01/01
TIME	02:17:59
SPECTROMETER/DATA SYSTEM	JASCO Corp., V-570, Rev. 1.00
RESOLUTION
DELTAX	-2
XUNITS	NANOMETERS
YUNITS	REFLECTANCE
FIRSTX	2500.0000
LASTX	190.0000
NPOINTS	1156
FIRSTY	0.02552
MAXY	0.03341
MINY	0.01557
XYDATA
2500.0000	2.552
2498.0000	2.539
2496.0000	2.56
2494.0000	2.556
2492.0000	2.564
2490.0000	2.571
2488.0000	2.556
2486.0000	2.546
2484.0000	2.542
2482.0000	2.543
2480.0000	2.555
2478.0000	2.566
2476.0000	2.597
2474.0000	2.583
2472.0000	2.59
2470.0000	2.596
2468.0000	2.58
2466.0000	2.583
2464.0000	2.567
2462.0000	2.582
2460.0000	2.581
2458.0000	2.598
2456.0000	2.62
2454.0000	2.607
2452.0000	2.601
2450.0000	2.6
2448.0000	2.611
2446.0000	2.601
2444.0000	2.626
2442.0000	2.627
2440.0000	2.625
2438.0000	2.627
2436.0000	2.616
2434.0000	2.619
2432.0000	2.604
2430.0000	2.618
2428.0000	2.613
2426.0000	2.623
2424.0000	2.633
2422.0000	2.635
2420.0000	2.634
2418.0000	2.637
2416.0000	2.642
2414.0000	2.64
2412.0000	2.652
2410.0000	2.632
2408.0000	2.636
2406.0000	2.636
2404.0000	2.643
2402.0000	2.654
2400.0000	2.639
2398.0000	2.647
2396.0000	2.637
2394.0000	2.642
2392.0000	2.635
2390.0000	2.639
2388.0000	2.647
2386.0000	2.63
2384.0000	2.646
2382.0000	2.65
2380.0000	2.652
2378.0000	2.649
2376.0000	2.656
2374.0000	2.643
2372.0000	2.633
2370.0000	2.653
2368.0000	2.644
2366.0000	2.659
2364.0000	2.646
2362.0000	2.652
2360.0000	2.662
2358.0000	2.649
2356.0000	2.662
2354.0000	2.655
2352.0000	2.658
2350.0000	2.65
2348.0000	2.658
2346.0000	2.666
2344.0000	2.655
2342.0000	2.667
2340.0000	2.661
2338.0000	2.668
2336.0000	2.663
2334.0000	2.678
2332.0000	2.685
2330.0000	2.668
2328.0000	2.668
2326.0000	2.66
2324.0000	2.654
2322.0000	2.65
2320.0000	2.653
2318.0000	2.647
2316.0000	2.645
2314.0000	2.649
2312.0000	2.647
2310.0000	2.649
2308.0000	2.64
2306.0000	2.645
2304.0000	2.649
2302.0000	2.632
2300.0000	2.64
2298.0000	2.638
2296.0000	2.645
2294.0000	2.656
2292.0000	2.65
2290.0000	2.648
2288.0000	2.65
2286.0000	2.636
2284.0000	2.64
2282.0000	2.643
2280.0000	2.635
2278.0000	2.658
2276.0000	2.664
2274.0000	2.663
2272.0000	2.666
2270.0000	2.65
2268.0000	2.655
2266.0000	2.649
2264.0000	2.64
2262.0000	2.65
2260.0000	2.648
2258.0000	2.65
2256.0000	2.663
2254.0000	2.681
2252.0000	2.678
2250.0000	2.683
2248.0000	2.684
2246.0000	2.681
2244.0000	2.678
2242.0000	2.678
2240.0000	2.683
2238.0000	2.67
2236.0000	2.664
2234.0000	2.655
2232.0000	2.656
2230.0000	2.651
2228.0000	2.654
2226.0000	2.674
2224.0000	2.658
2222.0000	2.664
2220.0000	2.662
2218.0000	2.656
2216.0000	2.649
2214.0000	2.64
2212.0000	2.649
2210.0000	2.632
2208.0000	2.637
2206.0000	2.638
2204.0000	2.637
2202.0000	2.636
2200.0000	2.638
2198.0000	2.631
2196.0000	2.614
2194.0000	2.614
2192.0000	2.604
2190.0000	2.611
2188.0000	2.606
2186.0000	2.601
2184.0000	2.601
2182.0000	2.595
2180.0000	2.591
2178.0000	2.592
2176.0000	2.592
2174.0000	2.587
2172.0000	2.592
2170.0000	2.588
2168.0000	2.586
2166.0000	2.589
2164.0000	2.58
2162.0000	2.581
2160.0000	2.578
2158.0000	2.577
2156.0000	2.578
2154.0000	2.577
2152.0000	2.574
2150.0000	2.565
2148.0000	2.567
2146.0000	2.559
2144.0000	2.565
2142.0000	2.557
2140.0000	2.547
2138.0000	2.551
2136.0000	2.535
2134.0000	2.547
2132.0000	2.555
2130.0000	2.557
2128.0000	2.555
2126.0000	2.546
2124.0000	2.556
2122.0000	2.552
2120.0000	2.571
2118.0000	2.576
2116.0000	2.582
2114.0000	2.587
2112.0000	2.581
2110.0000	2.592
2108.0000	2.585
2106.0000	2.583
2104.0000	2.591
2102.0000	2.596
2100.0000	2.591
2098.0000	2.6
2096.0000	2.602
2094.0000	2.599
2092.0000	2.618
2090.0000	2.625
2088.0000	2.638
2086.0000	2.638
2084.0000	2.642
2082.0000	2.643
2080.0000	2.634
2078.0000	2.644
2076.0000	2.638
2074.0000	2.635
2072.0000	2.629
2070.0000	2.632
2068.0000	2.638
2066.0000	2.632
2064.0000	2.643
2062.0000	2.636
2060.0000	2.64
2058.0000	2.641
2056.0000	2.643
2054.0000	2.649
2052.0000	2.64
2050.0000	2.654
2048.0000	2.652
2046.0000	2.653
2044.0000	2.648
2042.0000	2.649
2040.0000	2.649
2038.0000	2.644
2036.0000	2.66
2034.0000	2.659
2032.0000	2.656
2030.0000	2.655
2028.0000	2.651
2026.0000	2.654
2024.0000	2.653
2022.0000	2.657
2020.0000	2.655
2018.0000	2.649
2016.0000	2.649
2014.0000	2.652
2012.0000	2.654
2010.0000	2.65
2008.0000	2.662
2006.0000	2.664
2004.0000	2.667
2002.0000	2.664
2000.0000	2.658
1998.0000	2.659
1996.0000	2.65
1994.0000	2.66
1992.0000	2.662
1990.0000	2.666
1988.0000	2.669
1986.0000	2.669
1984.0000	2.67
1982.0000	2.661
1980.0000	2.67
1978.0000	2.666
1976.0000	2.676
1974.0000	2.674
1972.0000	2.669
1970.0000	2.676
1968.0000	2.672
1966.0000	2.679
1964.0000	2.679
1962.0000	2.687
1960.0000	2.685
1958.0000	2.684
1956.0000	2.687
1954.0000	2.681
1952.0000	2.682
1950.0000	2.688
1948.0000	2.691
1946.0000	2.689
1944.0000	2.688
1942.0000	2.688
1940.0000	2.691
1938.0000	2.689
1936.0000	2.685
1934.0000	2.687
1932.0000	2.676
1930.0000	2.677
1928.0000	2.685
1926.0000	2.691
1924.0000	2.695
1922.0000	2.703
1920.0000	2.714
1918.0000	2.711
1916.0000	2.718
1914.0000	2.725
1912.0000	2.73
1910.0000	2.733
1908.0000	2.741
1906.0000	2.757
1904.0000	2.773
1902.0000	2.785
1900.0000	2.792
1898.0000	2.782
1896.0000	2.767
1894.0000	2.765
1892.0000	2.771
1890.0000	2.771
1888.0000	2.777
1886.0000	2.786
1884.0000	2.79
1882.0000	2.806
1880.0000	2.809
1878.0000	2.81
1876.0000	2.819
1874.0000	2.82
1872.0000	2.818
1870.0000	2.823
1868.0000	2.829
1866.0000	2.833
1864.0000	2.84
1862.0000	2.838
1860.0000	2.838
1858.0000	2.831
1856.0000	2.83
1854.0000	2.838
1852.0000	2.834
1850.0000	2.836
1848.0000	2.84
1846.0000	2.841
1844.0000	2.848
1842.0000	2.853
1840.0000	2.859
1838.0000	2.855
1836.0000	2.853
1834.0000	2.849
1832.0000	2.851
1830.0000	2.85
1828.0000	2.847
1826.0000	2.854
1824.0000	2.84
1822.0000	2.838
1820.0000	2.842
1818.0000	2.838
1816.0000	2.836
1814.0000	2.837
1812.0000	2.837
1810.0000	2.834
1808.0000	2.838
1806.0000	2.837
1804.0000	2.838
1802.0000	2.835
1800.0000	2.834
1798.0000	2.837
1796.0000	2.829
1794.0000	2.835
1792.0000	2.836
1790.0000	2.834
1788.0000	2.834
1786.0000	2.83
1784.0000	2.83
1782.0000	2.832
1780.0000	2.834
1778.0000	2.835
1776.0000	2.834
1774.0000	2.832
1772.0000	2.831
1770.0000	2.833
1768.0000	2.836
1766.0000	2.836
1764.0000	2.837
1762.0000	2.838
1760.0000	2.834
1758.0000	2.837
1756.0000	2.836
1754.0000	2.837
1752.0000	2.843
1750.0000	2.842
1748.0000	2.846
1746.0000	2.843
1744.0000	2.844
1742.0000	2.843
1740.0000	2.844
1738.0000	2.844
1736.0000	2.84
1734.0000	2.841
1732.0000	2.839
1730.0000	2.842
1728.0000	2.842
1726.0000	2.844
1724.0000	2.845
1722.0000	2.841
1720.0000	2.846
1718.0000	2.847
1716.0000	2.848
1714.0000	2.847
1712.0000	2.845
1710.0000	2.845
1708.0000	2.844
1706.0000	2.846
1704.0000	2.845
1702.0000	2.845
1700.0000	2.842
1698.0000	2.844
1696.0000	2.841
1694.0000	2.832
1692.0000	2.831
1690.0000	2.829
1688.0000	2.833
1686.0000	2.831
1684.0000	2.834
1682.0000	2.836
1680.0000	2.829
1678.0000	2.832
1676.0000	2.831
1674.0000	2.832
1672.0000	2.835
1670.0000	2.837
1668.0000	2.839
1666.0000	2.837
1664.0000	2.841
1662.0000	2.843
1660.0000	2.844
1658.0000	2.84
1656.0000	2.84
1654.0000	2.843
1652.0000	2.838
1650.0000	2.844
1648.0000	2.842
1646.0000	2.844
1644.0000	2.844
1642.0000	2.843
1640.0000	2.846
1638.0000	2.847
1636.0000	2.848
1634.0000	2.844
1632.0000	2.844
1630.0000	2.835
1628.0000	2.836
1626.0000	2.839
1624.0000	2.836
1622.0000	2.838
1620.0000	2.835
1618.0000	2.841
1616.0000	2.841
1614.0000	2.843
1612.0000	2.843
1610.0000	2.839
1608.0000	2.837
1606.0000	2.835
1604.0000	2.842
1602.0000	2.84
1600.0000	2.841
1598.0000	2.843
1596.0000	2.841
1594.0000	2.84
1592.0000	2.839
1590.0000	2.841
1588.0000	2.837
1586.0000	2.833
1584.0000	2.832
1582.0000	2.829
1580.0000	2.823
1578.0000	2.823
1576.0000	2.829
1574.0000	2.827
1572.0000	2.828
1570.0000	2.829
1568.0000	2.826
1566.0000	2.825
1564.0000	2.828
1562.0000	2.83
1560.0000	2.829
1558.0000	2.827
1556.0000	2.824
1554.0000	2.823
1552.0000	2.819
1550.0000	2.818
1548.0000	2.816
1546.0000	2.812
1544.0000	2.815
1542.0000	2.814
1540.0000	2.816
1538.0000	2.815
1536.0000	2.815
1534.0000	2.815
1532.0000	2.81
1530.0000	2.808
1528.0000	2.805
1526.0000	2.806
1524.0000	2.809
1522.0000	2.81
1520.0000	2.806
1518.0000	2.801
1516.0000	2.8
1514.0000	2.798
1512.0000	2.799
1510.0000	2.8
1508.0000	2.799
1506.0000	2.797
1504.0000	2.799
1502.0000	2.8
1500.0000	2.797
1498.0000	2.797
1496.0000	2.795
1494.0000	2.791
1492.0000	2.785
1490.0000	2.787
1488.0000	2.788
1486.0000	2.789
1484.0000	2.794
1482.0000	2.794
1480.0000	2.792
1478.0000	2.785
1476.0000	2.785
1474.0000	2.783
1472.0000	2.778
1470.0000	2.783
1468.0000	2.782
1466.0000	2.783
1464.0000	2.781
1462.0000	2.784
1460.0000	2.785
1458.0000	2.782
1456.0000	2.787
1454.0000	2.784
1452.0000	2.784
1450.0000	2.782
1448.0000	2.78
1446.0000	2.779
1444.0000	2.774
1442.0000	2.778
1440.0000	2.779
1438.0000	2.78
1436.0000	2.779
1434.0000	2.778
1432.0000	2.779
1430.0000	2.776
1428.0000	2.78
1426.0000	2.779
1424.0000	2.78
1422.0000	2.78
1420.0000	2.778
1418.0000	2.779
1416.0000	2.775
1414.0000	2.78
1412.0000	2.783
1410.0000	2.783
1408.0000	2.781
1406.0000	2.78
1404.0000	2.782
1402.0000	2.783
1400.0000	2.786
1398.0000	2.786
1396.0000	2.785
1394.0000	2.782
1392.0000	2.786
1390.0000	2.786
1388.0000	2.786
1386.0000	2.79
1384.0000	2.787
1382.0000	2.789
1380.0000	2.787
1378.0000	2.785
1376.0000	2.786
1374.0000	2.786
1372.0000	2.787
1370.0000	2.786
1368.0000	2.788
1366.0000	2.788
1364.0000	2.787
1362.0000	2.788
1360.0000	2.786
1358.0000	2.782
1356.0000	2.779
1354.0000	2.782
1352.0000	2.777
1350.0000	2.774
1348.0000	2.774
1346.0000	2.77
1344.0000	2.769
1342.0000	2.77
1340.0000	2.775
1338.0000	2.774
1336.0000	2.778
1334.0000	2.78
1332.0000	2.777
1330.0000	2.776
1328.0000	2.773
1326.0000	2.771
1324.0000	2.768
1322.0000	2.768
1320.0000	2.766
1318.0000	2.767
1316.0000	2.766
1314.0000	2.765
1312.0000	2.768
1310.0000	2.765
1308.0000	2.764
1306.0000	2.764
1304.0000	2.762
1302.0000	2.76
1300.0000	2.76
1298.0000	2.761
1296.0000	2.757
1294.0000	2.759
1292.0000	2.756
1290.0000	2.755
1288.0000	2.754
1286.0000	2.753
1284.0000	2.756
1282.0000	2.752
1280.0000	2.753
1278.0000	2.752
1276.0000	2.75
1274.0000	2.752
1272.0000	2.75
1270.0000	2.751
1268.0000	2.748
1266.0000	2.747
1264.0000	2.747
1262.0000	2.746
1260.0000	2.745
1258.0000	2.744
1256.0000	2.747
1254.0000	2.744
1252.0000	2.743
1250.0000	2.743
1248.0000	2.742
1246.0000	2.742
1244.0000	2.741
1242.0000	2.74
1240.0000	2.737
1238.0000	2.74
1236.0000	2.739
1234.0000	2.739
1232.0000	2.739
1230.0000	2.738
1228.0000	2.739
1226.0000	2.739
1224.0000	2.736
1222.0000	2.735
1220.0000	2.734
1218.0000	2.732
1216.0000	2.734
1214.0000	2.732
1212.0000	2.73
1210.0000	2.73
1208.0000	2.729
1206.0000	2.73
1204.0000	2.73
1202.0000	2.729
1200.0000	2.733
1198.0000	2.736
1196.0000	2.74
1194.0000	2.737
1192.0000	2.739
1190.0000	2.736
1188.0000	2.737
1186.0000	2.735
1184.0000	2.733
1182.0000	2.731
1180.0000	2.73
1178.0000	2.731
1176.0000	2.726
1174.0000	2.727
1172.0000	2.725
1170.0000	2.725
1168.0000	2.728
1166.0000	2.728
1164.0000	2.726
1162.0000	2.725
1160.0000	2.724
1158.0000	2.722
1156.0000	2.724
1154.0000	2.722
1152.0000	2.725
1150.0000	2.724
1148.0000	2.721
1146.0000	2.725
1144.0000	2.721
1142.0000	2.723
1140.0000	2.725
1138.0000	2.724
1136.0000	2.721
1134.0000	2.722
1132.0000	2.719
1130.0000	2.717
1128.0000	2.72
1126.0000	2.721
1124.0000	2.723
1122.0000	2.722
1120.0000	2.723
1118.0000	2.722
1116.0000	2.719
1114.0000	2.72
1112.0000	2.718
1110.0000	2.723
1108.0000	2.726
1106.0000	2.726
1104.0000	2.727
1102.0000	2.725
1100.0000	2.723
1098.0000	2.724
1096.0000	2.726
1094.0000	2.723
1092.0000	2.725
1090.0000	2.725
1088.0000	2.726
1086.0000	2.728
1084.0000	2.727
1082.0000	2.732
1080.0000	2.732
1078.0000	2.732
1076.0000	2.733
1074.0000	2.729
1072.0000	2.728
1070.0000	2.729
1068.0000	2.732
1066.0000	2.734
1064.0000	2.736
1062.0000	2.735
1060.0000	2.736
1058.0000	2.734
1056.0000	2.736
1054.0000	2.735
1052.0000	2.734
1050.0000	2.732
1048.0000	2.73
1046.0000	2.731
1044.0000	2.73
1042.0000	2.735
1040.0000	2.732
1038.0000	2.736
1036.0000	2.733
1034.0000	2.731
1032.0000	2.737
1030.0000	2.738
1028.0000	2.743
1026.0000	2.74
1024.0000	2.741
1022.0000	2.741
1020.0000	2.737
1018.0000	2.742
1016.0000	2.742
1014.0000	2.746
1012.0000	2.747
1010.0000	2.75
1008.0000	2.754
1006.0000	2.754
1004.0000	2.758
1002.0000	2.762
1000.0000	2.765
998.0000	2.765
996.0000	2.766
994.0000	2.766
992.0000	2.772
990.0000	2.771
988.0000	2.776
986.0000	2.782
984.0000	2.779
982.0000	2.788
980.0000	2.791
978.0000	2.793
976.0000	2.797
974.0000	2.797
972.0000	2.8
970.0000	2.799
968.0000	2.803
966.0000	2.806
964.0000	2.808
962.0000	2.812
960.0000	2.812
958.0000	2.811
956.0000	2.813
954.0000	2.814
952.0000	2.816
950.0000	2.825
948.0000	2.833
946.0000	2.843
944.0000	2.84
942.0000	2.836
940.0000	2.837
938.0000	2.837
936.0000	2.852
934.0000	2.864
932.0000	2.875
930.0000	2.87
928.0000	2.883
926.0000	2.895
924.0000	2.898
922.0000	2.922
920.0000	2.917
918.0000	2.934
916.0000	2.939
914.0000	2.941
912.0000	2.963
910.0000	2.965
908.0000	2.975
906.0000	2.985
904.0000	3.001
902.0000	3.002
900.0000	3.02
898.0000	3.035
896.0000	3.04
894.0000	3.055
892.0000	3.063
890.0000	3.075
888.0000	3.07
886.0000	3.086
884.0000	3.105
882.0000	3.112
880.0000	3.144
878.0000	3.158
876.0000	3.151
874.0000	3.171
872.0000	3.174
870.0000	3.164
868.0000	3.194
866.0000	3.202
864.0000	3.234
862.0000	3.243
860.0000	3.272
858.0000	3.294
856.0000	3.293
854.0000	3.325
852.0000	3.341
850.0000	3.115
848.0000	3.049
846.0000	3.01
844.0000	3.018
842.0000	3.022
840.0000	3.021
838.0000	3.023
836.0000	3.023
834.0000	3.02
832.0000	3.019
830.0000	3.019
828.0000	3.019
826.0000	3.02
824.0000	3.02
822.0000	3.018
820.0000	3.017
818.0000	3.016
816.0000	3.012
814.0000	3.008
812.0000	3.005
810.0000	3.002
808.0000	3.001
806.0000	2.999
804.0000	2.997
802.0000	2.994
800.0000	2.988
798.0000	2.987
796.0000	2.983
794.0000	2.981
792.0000	2.978
790.0000	2.972
788.0000	2.968
786.0000	2.965
784.0000	2.962
782.0000	2.961
780.0000	2.957
778.0000	2.952
776.0000	2.949
774.0000	2.943
772.0000	2.941
770.0000	2.939
768.0000	2.936
766.0000	2.934
764.0000	2.93
762.0000	2.928
760.0000	2.924
758.0000	2.921
756.0000	2.919
754.0000	2.915
752.0000	2.915
750.0000	2.912
748.0000	2.909
746.0000	2.905
744.0000	2.896
742.0000	2.893
740.0000	2.896
738.0000	2.896
736.0000	2.895
734.0000	2.892
732.0000	2.889
730.0000	2.886
728.0000	2.884
726.0000	2.882
724.0000	2.879
722.0000	2.878
720.0000	2.875
718.0000	2.874
716.0000	2.873
714.0000	2.871
712.0000	2.87
710.0000	2.868
708.0000	2.868
706.0000	2.867
704.0000	2.866
702.0000	2.865
700.0000	2.862
698.0000	2.86
696.0000	2.855
694.0000	2.849
692.0000	2.841
690.0000	2.83
688.0000	2.817
686.0000	2.804
684.0000	2.792
682.0000	2.781
680.0000	2.774
678.0000	2.767
676.0000	2.76
674.0000	2.751
672.0000	2.741
670.0000	2.727
668.0000	2.716
666.0000	2.706
664.0000	2.696
662.0000	2.688
660.0000	2.678
658.0000	2.668
656.0000	2.659
654.0000	2.652
652.0000	2.646
650.0000	2.64
648.0000	2.636
646.0000	2.631
644.0000	2.628
642.0000	2.625
640.0000	2.623
638.0000	2.622
636.0000	2.62
634.0000	2.619
632.0000	2.619
630.0000	2.62
628.0000	2.621
626.0000	2.623
624.0000	2.625
622.0000	2.625
620.0000	2.626
618.0000	2.626
616.0000	2.627
614.0000	2.627
612.0000	2.628
610.0000	2.628
608.0000	2.627
606.0000	2.628
604.0000	2.629
602.0000	2.627
600.0000	2.627
598.0000	2.626
596.0000	2.625
594.0000	2.626
592.0000	2.627
590.0000	2.629
588.0000	2.629
586.0000	2.631
584.0000	2.633
582.0000	2.633
580.0000	2.637
578.0000	2.64
576.0000	2.642
574.0000	2.645
572.0000	2.647
570.0000	2.649
568.0000	2.65
566.0000	2.652
564.0000	2.653
562.0000	2.655
560.0000	2.657
558.0000	2.658
556.0000	2.66
554.0000	2.662
552.0000	2.663
550.0000	2.665
548.0000	2.668
546.0000	2.667
544.0000	2.668
542.0000	2.67
540.0000	2.67
538.0000	2.671
536.0000	2.672
534.0000	2.672
532.0000	2.671
530.0000	2.671
528.0000	2.672
526.0000	2.672
524.0000	2.674
522.0000	2.671
520.0000	2.672
518.0000	2.672
516.0000	2.671
514.0000	2.668
512.0000	2.663
510.0000	2.66
508.0000	2.656
506.0000	2.65
504.0000	2.644
502.0000	2.637
500.0000	2.63
498.0000	2.623
496.0000	2.616
494.0000	2.608
492.0000	2.599
490.0000	2.591
488.0000	2.582
486.0000	2.573
484.0000	2.565
482.0000	2.555
480.0000	2.543
478.0000	2.535
476.0000	2.524
474.0000	2.512
472.0000	2.503
470.0000	2.493
468.0000	2.483
466.0000	2.475
464.0000	2.464
462.0000	2.453
460.0000	2.443
458.0000	2.432
456.0000	2.42
454.0000	2.408
452.0000	2.398
450.0000	2.388
448.0000	2.381
446.0000	2.374
444.0000	2.369
442.0000	2.365
440.0000	2.363
438.0000	2.361
436.0000	2.361
434.0000	2.36
432.0000	2.358
430.0000	2.354
428.0000	2.35
426.0000	2.346
424.0000	2.347
422.0000	2.35
420.0000	2.348
418.0000	2.349
416.0000	2.35
414.0000	2.354
412.0000	2.356
410.0000	2.359
408.0000	2.364
406.0000	2.363
404.0000	2.367
402.0000	2.371
400.0000	2.377
398.0000	2.38
396.0000	2.383
394.0000	2.384
392.0000	2.385
390.0000	2.389
388.0000	2.391
386.0000	2.393
384.0000	2.394
382.0000	2.397
380.0000	2.398
378.0000	2.4
376.0000	2.406
374.0000	2.416
372.0000	2.419
370.0000	2.415
368.0000	2.415
366.0000	2.416
364.0000	2.413
362.0000	2.403
360.0000	2.393
358.0000	2.38
356.0000	2.371
354.0000	2.357
352.0000	2.346
350.0000	2.332
348.0000	2.312
346.0000	2.295
344.0000	2.261
342.0000	2.232
340.0000	2.18
338.0000	2.161
336.0000	2.139
334.0000	2.107
332.0000	2.07
330.0000	2.034
328.0000	1.995
326.0000	1.951
324.0000	1.91
322.0000	1.864
320.0000	1.821
318.0000	1.777
316.0000	1.735
314.0000	1.693
312.0000	1.654
310.0000	1.623
308.0000	1.597
306.0000	1.577
304.0000	1.567
302.0000	1.56
300.0000	1.557
298.0000	1.558
296.0000	1.558
294.0000	1.563
292.0000	1.565
290.0000	1.568
288.0000	1.574
286.0000	1.577
284.0000	1.583
282.0000	1.591
280.0000	1.595
278.0000	1.603
276.0000	1.612
274.0000	1.616
272.0000	1.623
270.0000	1.628
268.0000	1.631
266.0000	1.638
264.0000	1.645
262.0000	1.655
260.0000	1.667
258.0000	1.676
256.0000	1.686
254.0000	1.692
252.0000	1.7
250.0000	1.711
248.0000	1.721
246.0000	1.736
244.0000	1.75
242.0000	1.764
240.0000	1.778
238.0000	1.793
236.0000	1.81
234.0000	1.826
232.0000	1.843
230.0000	1.864
228.0000	1.888
226.0000	1.911
224.0000	1.935
222.0000	1.955
220.0000	1.975
218.0000	1.998
216.0000	2.021
214.0000	2.043
212.0000	2.065
210.0000	2.085
208.0000	2.105
206.0000	2.128
204.0000	2.156
202.0000	2.184
200.0000	2.194
198.0000	2.194
196.0000	2.18
194.0000	2.107
192.0000	2.108
190.0000	2.056
