# Supplementary material for: Exploring nanoarchitectonics and optical properties of PAA-ZnO@BCP wide-band-gap organic semiconductors
Source: Sci Rep. 2024 Feb 6;14:3060. doi: 10.1038/s41598-024-53469-3 (PMC10847419; doi:10.1038/s41598-024-53469-3)
Supplement: Supplementary file 9 — Supplementary Information 9. [file 41598_2024_53469_MOESM9_ESM.txt]

TITLE
DATA TYPE
ORIGIN	JASCO
OWNER
DATE	02/01/01
TIME	00:36:02
SPECTROMETER/DATA SYSTEM	JASCO Corp., V-570, Rev. 1.00
RESOLUTION
DELTAX	-2
XUNITS	NANOMETERS
YUNITS	TRANSMITTANCE
FIRSTX	2500.0000
LASTX	190.0000
NPOINTS	1156
FIRSTY	0.57057
MAXY	0.62232
MINY	0.42915
XYDATA
2500.0000	57.057
2498.0000	57.144
2496.0000	57.125
2494.0000	57.1
2492.0000	57.112
2490.0000	57.164
2488.0000	57.337
2486.0000	57.297
2484.0000	57.261
2482.0000	57.259
2480.0000	57.273
2478.0000	57.237
2476.0000	57.305
2474.0000	57.382
2472.0000	57.412
2470.0000	57.665
2468.0000	57.712
2466.0000	57.667
2464.0000	57.714
2462.0000	57.627
2460.0000	57.651
2458.0000	57.759
2456.0000	57.832
2454.0000	57.928
2452.0000	57.989
2450.0000	58.085
2448.0000	58.176
2446.0000	58.241
2444.0000	58.352
2442.0000	58.435
2440.0000	58.488
2438.0000	58.537
2436.0000	58.599
2434.0000	58.641
2432.0000	58.687
2430.0000	58.75
2428.0000	58.757
2426.0000	58.798
2424.0000	58.852
2422.0000	58.906
2420.0000	59.002
2418.0000	59.054
2416.0000	59.112
2414.0000	59.168
2412.0000	59.197
2410.0000	59.265
2408.0000	59.282
2406.0000	59.293
2404.0000	59.312
2402.0000	59.318
2400.0000	59.337
2398.0000	59.389
2396.0000	59.423
2394.0000	59.465
2392.0000	59.541
2390.0000	59.73
2388.0000	59.726
2386.0000	59.716
2384.0000	59.704
2382.0000	59.546
2380.0000	59.584
2378.0000	59.562
2376.0000	59.531
2374.0000	59.504
2372.0000	59.534
2370.0000	59.604
2368.0000	59.657
2366.0000	59.692
2364.0000	59.697
2362.0000	59.673
2360.0000	59.675
2358.0000	59.692
2356.0000	59.669
2354.0000	59.678
2352.0000	59.681
2350.0000	59.684
2348.0000	59.672
2346.0000	59.669
2344.0000	59.644
2342.0000	59.614
2340.0000	59.592
2338.0000	59.62
2336.0000	59.61
2334.0000	59.611
2332.0000	59.652
2330.0000	59.643
2328.0000	59.628
2326.0000	59.576
2324.0000	59.511
2322.0000	59.468
2320.0000	59.457
2318.0000	59.432
2316.0000	59.387
2314.0000	59.293
2312.0000	59.243
2310.0000	59.187
2308.0000	59.14
2306.0000	59.12
2304.0000	59.052
2302.0000	59.017
2300.0000	58.976
2298.0000	58.949
2296.0000	58.896
2294.0000	58.795
2292.0000	58.737
2290.0000	58.658
2288.0000	58.633
2286.0000	58.607
2284.0000	58.566
2282.0000	58.533
2280.0000	58.5
2278.0000	58.476
2276.0000	58.484
2274.0000	58.439
2272.0000	58.438
2270.0000	58.479
2268.0000	58.485
2266.0000	58.563
2264.0000	58.576
2262.0000	58.607
2260.0000	58.654
2258.0000	58.65
2256.0000	58.7
2254.0000	58.739
2252.0000	58.745
2250.0000	58.784
2248.0000	58.783
2246.0000	58.769
2244.0000	58.761
2242.0000	58.778
2240.0000	58.761
2238.0000	58.707
2236.0000	58.67
2234.0000	58.605
2232.0000	58.555
2230.0000	58.562
2228.0000	58.544
2226.0000	58.483
2224.0000	58.442
2222.0000	58.38
2220.0000	58.332
2218.0000	58.267
2216.0000	58.218
2214.0000	58.13
2212.0000	58.014
2210.0000	57.967
2208.0000	57.877
2206.0000	57.751
2204.0000	57.723
2202.0000	57.675
2200.0000	57.612
2198.0000	57.646
2196.0000	57.58
2194.0000	57.535
2192.0000	57.517
2190.0000	57.492
2188.0000	57.495
2186.0000	57.462
2184.0000	57.483
2182.0000	57.427
2180.0000	57.342
2178.0000	57.267
2176.0000	57.166
2174.0000	57.12
2172.0000	57.1
2170.0000	57.103
2168.0000	57.071
2166.0000	57.034
2164.0000	56.97
2162.0000	56.906
2160.0000	56.864
2158.0000	56.812
2156.0000	56.775
2154.0000	56.739
2152.0000	56.677
2150.0000	56.647
2148.0000	56.627
2146.0000	56.587
2144.0000	56.565
2142.0000	56.555
2140.0000	56.549
2138.0000	56.537
2136.0000	56.548
2134.0000	56.529
2132.0000	56.532
2130.0000	56.557
2128.0000	56.577
2126.0000	56.588
2124.0000	56.617
2122.0000	56.666
2120.0000	56.72
2118.0000	56.808
2116.0000	56.872
2114.0000	56.919
2112.0000	56.979
2110.0000	57.038
2108.0000	57.096
2106.0000	57.147
2104.0000	57.204
2102.0000	57.284
2100.0000	57.364
2098.0000	57.469
2096.0000	57.577
2094.0000	57.667
2092.0000	57.761
2090.0000	57.844
2088.0000	57.915
2086.0000	57.992
2084.0000	58.059
2082.0000	58.125
2080.0000	58.195
2078.0000	58.246
2076.0000	58.337
2074.0000	58.378
2072.0000	58.421
2070.0000	58.466
2068.0000	58.465
2066.0000	58.521
2064.0000	58.538
2062.0000	58.58
2060.0000	58.601
2058.0000	58.622
2056.0000	58.645
2054.0000	58.645
2052.0000	58.667
2050.0000	58.684
2048.0000	58.687
2046.0000	58.707
2044.0000	58.709
2042.0000	58.709
2040.0000	58.705
2038.0000	58.708
2036.0000	58.722
2034.0000	58.711
2032.0000	58.729
2030.0000	58.734
2028.0000	58.736
2026.0000	58.741
2024.0000	58.759
2022.0000	58.768
2020.0000	58.79
2018.0000	58.806
2016.0000	58.813
2014.0000	58.827
2012.0000	58.84
2010.0000	58.873
2008.0000	58.902
2006.0000	58.926
2004.0000	58.926
2002.0000	58.919
2000.0000	58.909
1998.0000	58.899
1996.0000	58.899
1994.0000	58.903
1992.0000	58.9
1990.0000	58.892
1988.0000	58.89
1986.0000	58.885
1984.0000	58.89
1982.0000	58.893
1980.0000	58.897
1978.0000	58.912
1976.0000	58.946
1974.0000	58.963
1972.0000	58.989
1970.0000	58.99
1968.0000	58.994
1966.0000	59.039
1964.0000	59.098
1962.0000	59.141
1960.0000	59.177
1958.0000	59.197
1956.0000	59.199
1954.0000	59.238
1952.0000	59.261
1950.0000	59.242
1948.0000	59.247
1946.0000	59.234
1944.0000	59.251
1942.0000	59.27
1940.0000	59.26
1938.0000	59.26
1936.0000	59.24
1934.0000	59.245
1932.0000	59.243
1930.0000	59.212
1928.0000	59.209
1926.0000	59.222
1924.0000	59.259
1922.0000	59.322
1920.0000	59.354
1918.0000	59.417
1916.0000	59.448
1914.0000	59.539
1912.0000	59.64
1910.0000	59.73
1908.0000	59.864
1906.0000	60.009
1904.0000	60.221
1902.0000	60.45
1900.0000	60.517
1898.0000	60.574
1896.0000	60.643
1894.0000	60.77
1892.0000	60.881
1890.0000	61.002
1888.0000	61.107
1886.0000	61.217
1884.0000	61.328
1882.0000	61.431
1880.0000	61.572
1878.0000	61.693
1876.0000	61.84
1874.0000	61.959
1872.0000	62.033
1870.0000	62.066
1868.0000	62.018
1866.0000	61.958
1864.0000	61.887
1862.0000	61.851
1860.0000	61.854
1858.0000	61.873
1856.0000	61.932
1854.0000	61.995
1852.0000	62.043
1850.0000	62.105
1848.0000	62.136
1846.0000	62.147
1844.0000	62.17
1842.0000	62.168
1840.0000	62.168
1838.0000	62.173
1836.0000	62.16
1834.0000	62.106
1832.0000	62.059
1830.0000	62.02
1828.0000	61.984
1826.0000	61.984
1824.0000	62.008
1822.0000	62.013
1820.0000	62.034
1818.0000	62.046
1816.0000	62.053
1814.0000	62.055
1812.0000	62.045
1810.0000	62.076
1808.0000	62.065
1806.0000	62.082
1804.0000	62.105
1802.0000	62.096
1800.0000	62.103
1798.0000	62.097
1796.0000	62.082
1794.0000	62.092
1792.0000	62.088
1790.0000	62.091
1788.0000	62.088
1786.0000	62.083
1784.0000	62.096
1782.0000	62.069
1780.0000	62.088
1778.0000	62.081
1776.0000	62.04
1774.0000	62.058
1772.0000	62.039
1770.0000	62.031
1768.0000	62.06
1766.0000	62.044
1764.0000	62.039
1762.0000	62.037
1760.0000	62.036
1758.0000	62.033
1756.0000	62.011
1754.0000	62.01
1752.0000	61.97
1750.0000	61.966
1748.0000	61.963
1746.0000	61.95
1744.0000	61.971
1742.0000	61.996
1740.0000	62.01
1738.0000	62.005
1736.0000	61.989
1734.0000	61.972
1732.0000	61.969
1730.0000	61.999
1728.0000	62.005
1726.0000	61.987
1724.0000	61.976
1722.0000	61.954
1720.0000	61.972
1718.0000	61.98
1716.0000	61.988
1714.0000	61.996
1712.0000	61.987
1710.0000	62.002
1708.0000	61.99
1706.0000	61.969
1704.0000	61.972
1702.0000	61.968
1700.0000	61.99
1698.0000	61.992
1696.0000	61.968
1694.0000	61.932
1692.0000	61.903
1690.0000	61.894
1688.0000	61.88
1686.0000	61.892
1684.0000	61.908
1682.0000	61.931
1680.0000	61.971
1678.0000	62.002
1676.0000	62.027
1674.0000	62.027
1672.0000	62.025
1670.0000	62.02
1668.0000	62
1666.0000	62.014
1664.0000	62.029
1662.0000	62.032
1660.0000	62.053
1658.0000	62.092
1656.0000	62.133
1654.0000	62.178
1652.0000	62.204
1650.0000	62.218
1648.0000	62.232
1646.0000	62.218
1644.0000	62.201
1642.0000	62.151
1640.0000	62.095
1638.0000	62.049
1636.0000	62.013
1634.0000	61.979
1632.0000	61.951
1630.0000	61.944
1628.0000	61.936
1626.0000	61.926
1624.0000	61.924
1622.0000	61.913
1620.0000	61.906
1618.0000	61.912
1616.0000	61.931
1614.0000	61.936
1612.0000	61.943
1610.0000	61.946
1608.0000	61.938
1606.0000	61.948
1604.0000	61.938
1602.0000	61.938
1600.0000	61.92
1598.0000	61.907
1596.0000	61.908
1594.0000	61.901
1592.0000	61.887
1590.0000	61.837
1588.0000	61.772
1586.0000	61.703
1584.0000	61.638
1582.0000	61.59
1580.0000	61.544
1578.0000	61.49
1576.0000	61.442
1574.0000	61.396
1572.0000	61.382
1570.0000	61.408
1568.0000	61.443
1566.0000	61.484
1564.0000	61.54
1562.0000	61.586
1560.0000	61.629
1558.0000	61.689
1556.0000	61.713
1554.0000	61.732
1552.0000	61.739
1550.0000	61.737
1548.0000	61.739
1546.0000	61.728
1544.0000	61.721
1542.0000	61.718
1540.0000	61.729
1538.0000	61.731
1536.0000	61.746
1534.0000	61.759
1532.0000	61.76
1530.0000	61.748
1528.0000	61.727
1526.0000	61.734
1524.0000	61.728
1522.0000	61.724
1520.0000	61.735
1518.0000	61.718
1516.0000	61.7
1514.0000	61.704
1512.0000	61.685
1510.0000	61.699
1508.0000	61.695
1506.0000	61.675
1504.0000	61.703
1502.0000	61.672
1500.0000	61.668
1498.0000	61.681
1496.0000	61.674
1494.0000	61.683
1492.0000	61.685
1490.0000	61.676
1488.0000	61.669
1486.0000	61.655
1484.0000	61.648
1482.0000	61.646
1480.0000	61.631
1478.0000	61.619
1476.0000	61.618
1474.0000	61.624
1472.0000	61.616
1470.0000	61.608
1468.0000	61.612
1466.0000	61.61
1464.0000	61.604
1462.0000	61.619
1460.0000	61.631
1458.0000	61.639
1456.0000	61.644
1454.0000	61.663
1452.0000	61.657
1450.0000	61.672
1448.0000	61.674
1446.0000	61.667
1444.0000	61.659
1442.0000	61.631
1440.0000	61.625
1438.0000	61.626
1436.0000	61.643
1434.0000	61.679
1432.0000	61.698
1430.0000	61.721
1428.0000	61.73
1426.0000	61.73
1424.0000	61.748
1422.0000	61.748
1420.0000	61.765
1418.0000	61.779
1416.0000	61.793
1414.0000	61.818
1412.0000	61.848
1410.0000	61.871
1408.0000	61.898
1406.0000	61.919
1404.0000	61.929
1402.0000	61.938
1400.0000	61.945
1398.0000	61.95
1396.0000	61.929
1394.0000	61.927
1392.0000	61.921
1390.0000	61.92
1388.0000	61.94
1386.0000	61.959
1384.0000	61.981
1382.0000	61.995
1380.0000	61.981
1378.0000	61.951
1376.0000	61.913
1374.0000	61.879
1372.0000	61.892
1370.0000	61.927
1368.0000	61.995
1366.0000	62.035
1364.0000	62.06
1362.0000	62.059
1360.0000	62.02
1358.0000	61.97
1356.0000	61.911
1354.0000	61.844
1352.0000	61.798
1350.0000	61.774
1348.0000	61.741
1346.0000	61.72
1344.0000	61.732
1342.0000	61.738
1340.0000	61.76
1338.0000	61.799
1336.0000	61.805
1334.0000	61.822
1332.0000	61.858
1330.0000	61.871
1328.0000	61.867
1326.0000	61.875
1324.0000	61.858
1322.0000	61.831
1320.0000	61.843
1318.0000	61.829
1316.0000	61.838
1314.0000	61.829
1312.0000	61.819
1310.0000	61.816
1308.0000	61.788
1306.0000	61.777
1304.0000	61.768
1302.0000	61.778
1300.0000	61.789
1298.0000	61.81
1296.0000	61.812
1294.0000	61.789
1292.0000	61.783
1290.0000	61.78
1288.0000	61.775
1286.0000	61.785
1284.0000	61.779
1282.0000	61.769
1280.0000	61.764
1278.0000	61.748
1276.0000	61.733
1274.0000	61.715
1272.0000	61.694
1270.0000	61.686
1268.0000	61.675
1266.0000	61.686
1264.0000	61.691
1262.0000	61.69
1260.0000	61.693
1258.0000	61.683
1256.0000	61.684
1254.0000	61.676
1252.0000	61.672
1250.0000	61.658
1248.0000	61.637
1246.0000	61.627
1244.0000	61.62
1242.0000	61.624
1240.0000	61.633
1238.0000	61.649
1236.0000	61.63
1234.0000	61.632
1232.0000	61.62
1230.0000	61.595
1228.0000	61.607
1226.0000	61.577
1224.0000	61.581
1222.0000	61.594
1220.0000	61.583
1218.0000	61.589
1216.0000	61.584
1214.0000	61.556
1212.0000	61.56
1210.0000	61.576
1208.0000	61.569
1206.0000	61.587
1204.0000	61.571
1202.0000	61.585
1200.0000	61.602
1198.0000	61.606
1196.0000	61.609
1194.0000	61.62
1192.0000	61.609
1190.0000	61.626
1188.0000	61.612
1186.0000	61.594
1184.0000	61.58
1182.0000	61.537
1180.0000	61.481
1178.0000	61.447
1176.0000	61.42
1174.0000	61.387
1172.0000	61.385
1170.0000	61.369
1168.0000	61.346
1166.0000	61.361
1164.0000	61.359
1162.0000	61.389
1160.0000	61.403
1158.0000	61.416
1156.0000	61.425
1154.0000	61.414
1152.0000	61.433
1150.0000	61.436
1148.0000	61.437
1146.0000	61.414
1144.0000	61.395
1142.0000	61.367
1140.0000	61.37
1138.0000	61.377
1136.0000	61.395
1134.0000	61.413
1132.0000	61.406
1130.0000	61.395
1128.0000	61.401
1126.0000	61.402
1124.0000	61.396
1122.0000	61.389
1120.0000	61.32
1118.0000	61.311
1116.0000	61.287
1114.0000	61.312
1112.0000	61.335
1110.0000	61.303
1108.0000	61.323
1106.0000	61.277
1104.0000	61.286
1102.0000	61.275
1100.0000	61.231
1098.0000	61.263
1096.0000	61.235
1094.0000	61.223
1092.0000	61.262
1090.0000	61.236
1088.0000	61.254
1086.0000	61.24
1084.0000	61.261
1082.0000	61.238
1080.0000	61.211
1078.0000	61.231
1076.0000	61.188
1074.0000	61.179
1072.0000	61.195
1070.0000	61.204
1068.0000	61.196
1066.0000	61.201
1064.0000	61.186
1062.0000	61.187
1060.0000	61.183
1058.0000	61.181
1056.0000	61.17
1054.0000	61.163
1052.0000	61.184
1050.0000	61.225
1048.0000	61.238
1046.0000	61.214
1044.0000	61.168
1042.0000	61.116
1040.0000	61.105
1038.0000	61.127
1036.0000	61.148
1034.0000	61.17
1032.0000	61.18
1030.0000	61.191
1028.0000	61.203
1026.0000	61.178
1024.0000	61.167
1022.0000	61.132
1020.0000	61.115
1018.0000	61.136
1016.0000	61.152
1014.0000	61.155
1012.0000	61.147
1010.0000	61.126
1008.0000	61.091
1006.0000	61.068
1004.0000	61.064
1002.0000	61.056
1000.0000	61.055
998.0000	61.074
996.0000	61.076
994.0000	61.081
992.0000	61.088
990.0000	61.051
988.0000	61.034
986.0000	61.036
984.0000	61.022
982.0000	61.04
980.0000	61.032
978.0000	61.029
976.0000	61.012
974.0000	60.994
972.0000	60.99
970.0000	60.99
968.0000	61.02
966.0000	61.031
964.0000	61.035
962.0000	61.007
960.0000	60.973
958.0000	60.948
956.0000	60.959
954.0000	60.971
952.0000	60.983
950.0000	61.02
948.0000	60.951
946.0000	60.966
944.0000	60.964
942.0000	60.939
940.0000	61.002
938.0000	60.981
936.0000	60.988
934.0000	60.984
932.0000	60.964
930.0000	60.964
928.0000	60.952
926.0000	60.962
924.0000	61.005
922.0000	60.992
920.0000	60.998
918.0000	61.011
916.0000	60.975
914.0000	60.967
912.0000	60.968
910.0000	60.937
908.0000	60.936
906.0000	60.964
904.0000	60.952
902.0000	60.949
900.0000	60.936
898.0000	60.907
896.0000	60.888
894.0000	60.885
892.0000	60.892
890.0000	60.894
888.0000	60.883
886.0000	60.891
884.0000	60.865
882.0000	60.859
880.0000	60.873
878.0000	60.856
876.0000	60.845
874.0000	60.836
872.0000	60.828
870.0000	60.817
868.0000	60.836
866.0000	60.851
864.0000	60.861
862.0000	60.846
860.0000	60.831
858.0000	60.822
856.0000	60.819
854.0000	60.885
852.0000	60.986
850.0000	60.175
848.0000	59.808
846.0000	59.671
844.0000	59.728
842.0000	59.77
840.0000	59.815
838.0000	59.86
836.0000	59.91
834.0000	59.93
832.0000	59.959
830.0000	59.994
828.0000	59.999
826.0000	60.032
824.0000	60.052
822.0000	60.055
820.0000	60.059
818.0000	60.062
816.0000	60.053
814.0000	60.04
812.0000	60.029
810.0000	60.018
808.0000	60
806.0000	59.997
804.0000	59.979
802.0000	59.956
800.0000	59.931
798.0000	59.897
796.0000	59.881
794.0000	59.856
792.0000	59.848
790.0000	59.816
788.0000	59.774
786.0000	59.743
784.0000	59.706
782.0000	59.678
780.0000	59.685
778.0000	59.657
776.0000	59.628
774.0000	59.608
772.0000	59.556
770.0000	59.53
768.0000	59.495
766.0000	59.468
764.0000	59.431
762.0000	59.39
760.0000	59.365
758.0000	59.332
756.0000	59.287
754.0000	59.272
752.0000	59.239
750.0000	59.195
748.0000	59.18
746.0000	59.144
744.0000	59.072
742.0000	59.001
740.0000	59.002
738.0000	58.989
736.0000	58.969
734.0000	58.934
732.0000	58.89
730.0000	58.859
728.0000	58.821
726.0000	58.791
724.0000	58.741
722.0000	58.693
720.0000	58.642
718.0000	58.584
716.0000	58.526
714.0000	58.471
712.0000	58.412
710.0000	58.338
708.0000	58.283
706.0000	58.207
704.0000	58.119
702.0000	58.043
700.0000	57.943
698.0000	57.86
696.0000	57.845
694.0000	57.885
692.0000	58.003
690.0000	58.174
688.0000	58.32
686.0000	58.409
684.0000	58.423
682.0000	58.318
680.0000	58.154
678.0000	57.969
676.0000	57.81
674.0000	57.705
672.0000	57.625
670.0000	57.588
668.0000	57.529
666.0000	57.477
664.0000	57.423
662.0000	57.348
660.0000	57.273
658.0000	57.204
656.0000	57.144
654.0000	57.085
652.0000	57.023
650.0000	56.963
648.0000	56.905
646.0000	56.85
644.0000	56.814
642.0000	56.765
640.0000	56.704
638.0000	56.647
636.0000	56.588
634.0000	56.53
632.0000	56.474
630.0000	56.426
628.0000	56.364
626.0000	56.307
624.0000	56.264
622.0000	56.201
620.0000	56.144
618.0000	56.104
616.0000	56.042
614.0000	55.986
612.0000	55.943
610.0000	55.873
608.0000	55.82
606.0000	55.77
604.0000	55.711
602.0000	55.657
600.0000	55.602
598.0000	55.55
596.0000	55.49
594.0000	55.43
592.0000	55.391
590.0000	55.349
588.0000	55.306
586.0000	55.284
584.0000	55.242
582.0000	55.198
580.0000	55.171
578.0000	55.142
576.0000	55.106
574.0000	55.088
572.0000	55.063
570.0000	55.029
568.0000	55.012
566.0000	54.996
564.0000	54.981
562.0000	54.97
560.0000	54.956
558.0000	54.938
556.0000	54.942
554.0000	54.937
552.0000	54.943
550.0000	54.934
548.0000	54.913
546.0000	54.913
544.0000	54.906
542.0000	54.913
540.0000	54.917
538.0000	54.89
536.0000	54.867
534.0000	54.858
532.0000	54.824
530.0000	54.814
528.0000	54.8
526.0000	54.758
524.0000	54.697
522.0000	54.603
520.0000	54.525
518.0000	54.483
516.0000	54.427
514.0000	54.353
512.0000	54.255
510.0000	54.148
508.0000	54.037
506.0000	53.91
504.0000	53.763
502.0000	53.623
500.0000	53.462
498.0000	53.271
496.0000	53.085
494.0000	52.879
492.0000	52.658
490.0000	52.442
488.0000	52.215
486.0000	51.959
484.0000	51.719
482.0000	51.462
480.0000	51.206
478.0000	50.942
476.0000	50.674
474.0000	50.387
472.0000	50.086
470.0000	49.796
468.0000	49.503
466.0000	49.228
464.0000	48.975
462.0000	48.74
460.0000	48.496
458.0000	48.284
456.0000	48.081
454.0000	47.879
452.0000	47.696
450.0000	47.533
448.0000	47.362
446.0000	47.2
444.0000	47.06
442.0000	46.902
440.0000	46.755
438.0000	46.634
436.0000	46.516
434.0000	46.404
432.0000	46.333
430.0000	46.29
428.0000	46.284
426.0000	46.322
424.0000	46.413
422.0000	46.409
420.0000	46.273
418.0000	46.266
416.0000	46.276
414.0000	46.304
412.0000	46.35
410.0000	46.392
408.0000	46.434
406.0000	46.5
404.0000	46.576
402.0000	46.646
400.0000	46.737
398.0000	46.816
396.0000	46.894
394.0000	46.984
392.0000	47.082
390.0000	47.187
388.0000	47.288
386.0000	47.38
384.0000	47.471
382.0000	47.551
380.0000	47.62
378.0000	47.678
376.0000	47.718
374.0000	47.795
372.0000	47.774
370.0000	47.469
368.0000	47.383
366.0000	47.346
364.0000	47.356
362.0000	47.327
360.0000	47.269
358.0000	47.189
356.0000	47.067
354.0000	46.93
352.0000	46.789
350.0000	46.617
348.0000	46.42
346.0000	46.237
344.0000	45.923
342.0000	45.648
340.0000	45.401
338.0000	45.277
336.0000	45.092
334.0000	44.856
332.0000	44.634
330.0000	44.435
328.0000	44.239
326.0000	44.052
324.0000	43.895
322.0000	43.738
320.0000	43.599
318.0000	43.465
316.0000	43.323
314.0000	43.216
312.0000	43.105
310.0000	43.003
308.0000	42.96
306.0000	42.915
304.0000	42.919
302.0000	43.011
300.0000	43.178
298.0000	43.474
296.0000	43.953
294.0000	44.569
292.0000	45.364
290.0000	46.345
288.0000	47.356
286.0000	48.442
284.0000	49.405
282.0000	50.482
280.0000	50.797
278.0000	50.318
276.0000	49.305
274.0000	47.726
272.0000	46.801
270.0000	46.159
268.0000	45.969
266.0000	46.033
264.0000	45.515
262.0000	45.489
260.0000	45.309
258.0000	44.951
256.0000	45.147
254.0000	45.282
252.0000	45.57
250.0000	45.98
248.0000	46.048
246.0000	46.015
244.0000	45.673
242.0000	45.423
240.0000	45.401
238.0000	45.11
236.0000	45.062
234.0000	44.938
232.0000	45.118
230.0000	45.176
228.0000	45.348
226.0000	45.391
224.0000	45.262
222.0000	45.417
220.0000	45.193
218.0000	45.257
216.0000	45.131
214.0000	44.966
212.0000	45.152
210.0000	45.1
208.0000	44.985
206.0000	45.009
204.0000	44.92
202.0000	44.714
200.0000	44.588
198.0000	44.187
196.0000	44.229
194.0000	44.427
192.0000	44.779
190.0000	45.371
