# Supplementary material for: Exploring nanoarchitectonics and optical properties of PAA-ZnO@BCP wide-band-gap organic semiconductors
Source: Sci Rep. 2024 Feb 6;14:3060. doi: 10.1038/s41598-024-53469-3 (PMC10847419; doi:10.1038/s41598-024-53469-3)
Supplement: Supplementary file 10 — Supplementary Information 10. [file 41598_2024_53469_MOESM10_ESM.txt]

10.01	133.60303
10.07	133.07103
10.13	134.42733
10.19	136.0363
10.25	137.36057
10.31	138.26385
10.37	138.20321
10.43	137.14391
10.49	136.72845
10.55	137.1907
10.61	136.97018
10.67	137.13466
10.73	138.7851
10.79	140.33017
10.85	141.11342
10.91	141.79986
10.97	141.7055
11.03	140.27522
11.09	138.4905
11.15	136.57219
11.21	135.27232
11.27	136.09293
11.33	138.10861
11.39	140.00722
11.45	141.69564
11.51	143.601
11.57	144.0101
11.63	143.83389
11.69	144.35269
11.75	144.9399
11.81	144.35736
11.87	143.70301
11.93	142.74434
11.99	140.73535
12.05	138.84495
12.11	138.7834
12.17	139.22778
12.23	139.91044
12.29	140.88916
12.35	141.24508
12.41	141.20123
12.47	141.9954
12.53	142.19491
12.59	143.09942
12.65	143.35656
12.71	142.36742
12.77	141.42163
12.83	140.11054
12.89	137.89775
12.95	137.7861
13.01	138.99177
13.07	137.89024
13.13	137.53423
13.19	138.93289
13.25	138.73166
13.31	138.83169
13.37	140.1856
13.43	141.32765
13.49	140.03017
13.53	139.68619
13.55	139.94365
13.61	140.01536
13.67	140.64242
13.73	141.97494
13.79	142.36149
13.85	140.88812
13.91	139.55827
13.97	138.35194
14.03	139.57333
14.09	140.21437
14.15	140.7334
14.21	141.24075
14.27	141.63974
14.33	138.87811
14.39	136.70912
14.45	135.53442
14.51	135.74842
14.57	135.01291
14.63	135.55952
14.69	138.00046
14.75	139.97357
14.81	140.15503
14.87	139.45586
14.93	138.2177
14.99	135.99519
15.05	134.48169
15.11	134.3784
15.17	137.36374
15.23	138.31391
15.29	138.90409
15.35	139.66361
15.41	141.13632
15.47	139.49024
15.53	138.55599
15.59	137.77579
15.65	136.8184
15.71	134.92901
15.77	134.73466
15.83	136.88458
15.89	137.9286
15.95	137.07892
16.01	134.55521
16.07	132.09191
16.13	129.6405
16.19	128.81377
16.25	129.3267
16.31	130.15991
16.37	129.79879
16.43	127.76261
16.49	125.37386
16.55	123.71618
16.61	123.50768
16.67	124.65883
16.73	126.61635
16.79	128.432
16.85	129.47634
16.91	129.45241
16.97	128.77794
17.03	127.95167
17.09	127.45177
17.15	127.41223
17.21	127.52285
17.27	127.61854
17.33	127.651
17.39	127.74744
17.45	127.75571
17.51	127.64819
17.57	127.71133
17.63	128.20905
17.69	128.80957
17.75	129.11226
17.81	128.00087
17.87	126.38014
17.93	125.26615
17.99	125.31587
18.05	125.94655
18.11	127.349
18.17	128.17112
18.23	127.87069
18.29	126.47935
18.35	125.36761
18.41	124.60457
18.47	124.74378
18.53	125.23021
18.59	125.63737
18.65	125.40445
18.71	125.49035
18.77	125.57497
18.83	125.51632
18.89	125.39517
18.95	125.60414
19.01	125.99752
19.07	126.32305
19.13	126.54944
19.19	126.68979
19.25	126.74555
19.31	126.96189
19.37	127.25489
19.43	127.31018
19.49	126.85232
19.55	125.83637
19.62	124.74553
19.67	124.30724
19.73	124.92349
19.79	126.7762
19.85	129.54681
19.91	132.83924
19.97	134.84865
20.03	134.60521
20.09	133.5438
20.15	132.04008
20.21	129.78473
20.27	127.94811
20.33	127.39888
20.39	126.70445
20.45	125.48908
20.51	123.85576
20.57	121.96316
20.63	120.19772
20.69	119.17949
20.75	119.10958
20.81	119.90325
20.87	121.21771
20.93	122.42665
20.99	122.75518
21.05	122.19077
21.11	121.33209
21.17	120.93175
21.23	120.96023
21.29	121.31217
21.35	121.74692
21.41	122.50348
21.47	123.51476
21.53	124.42646
21.59	124.89853
21.65	124.95713
21.71	124.71146
21.77	124.03801
21.83	123.5886
21.89	123.47071
21.95	123.23027
22.01	122.36547
22.07	121.24299
22.13	120.26206
22.19	120.40713
22.25	120.59333
22.31	120.90751
22.37	120.85965
22.43	120.45901
22.49	119.22992
22.55	118.59178
22.61	118.05695
22.67	117.78291
22.73	117.86742
22.79	118.37864
22.85	119.29541
22.91	120.73858
22.97	122.3841
23.03	123.59236
23.09	123.90864
23.15	123.40526
23.21	122.47581
23.27	121.41163
23.33	120.42778
23.39	119.44754
23.45	118.47125
23.51	117.48757
23.57	116.89597
23.63	116.86761
23.69	117.53235
23.75	118.8601
23.81	120.33829
23.87	121.56361
23.93	122.25348
23.99	122.46321
24.05	122.22903
24.11	122.04245
24.17	121.74113
24.23	121.558
24.29	121.57444
24.35	121.73462
24.41	121.7934
24.47	121.82777
24.53	121.63564
24.59	121.26208
24.65	120.77921
24.71	120.38642
24.77	120.16418
24.83	120.18981
24.89	120.42815
24.95	120.7637
25.01	120.99488
25.07	121.00382
25.13	121.2178
25.19	122.10933
25.22	122.97615
25.25	124.02007
25.31	123.92536
25.37	123.11661
25.43	121.78079
25.49	121.4595
25.55	122.1127
25.61	124.3879
25.67	126.65949
25.73	128.2164
25.79	128.62794
25.85	127.81284
25.91	126.49758
25.97	125.87802
26.03	124.80007
26.09	123.61208
26.15	122.57587
26.21	122.17382
26.27	122.28755
26.33	123.83171
26.39	125.59901
26.45	127.09865
26.51	127.89577
26.57	128.76617
26.63	128.05801
26.69	127.3147
26.75	126.65885
26.81	126.23665
26.87	124.10234
26.93	122.95634
26.99	122.36509
27.05	122.41707
27.11	122.6429
27.17	123.88976
27.23	125.16528
27.29	126.64296
27.35	128.41724
27.41	129.30321
27.47	129.61205
27.53	130.04693
27.59	129.50067
27.65	127.93134
27.71	126.80639
27.77	126.6436
27.83	126.65243
27.89	127.26309
27.95	128.02954
28.01	129.53183
28.07	130.04648
28.13	129.81011
28.19	128.84882
28.25	127.50326
28.31	125.33528
28.37	123.65642
28.43	123.53406
28.49	124.53819
28.55	125.79035
28.61	126.7608
28.67	127.5586
28.73	126.58565
28.79	124.39578
28.85	123.17918
28.91	123.6491
28.97	124.85343
29.03	127.02071
29.09	129.96357
29.15	132.11095
29.21	131.83397
29.27	130.5191
29.33	129.33703
29.39	128.42126
29.45	127.87134
29.51	128.06045
29.57	127.20613
29.63	126.68563
29.69	126.6443
29.75	127.44267
29.81	128.26013
29.87	129.81344
29.93	131.08926
29.99	131.5886
30.05	131.29967
30.11	132.15969
30.17	133.8931
30.23	134.4299
30.29	134.12858
30.35	134.12249
30.41	132.51459
30.47	130.15078
30.53	129.69876
30.59	130.53059
30.65	130.83867
30.71	131.01075
30.77	131.07096
30.83	130.21659
30.89	129.2832
30.95	129.06938
31.01	129.39566
31.07	131.59559
31.13	133.46088
31.19	133.82215
31.25	134.41414
31.31	135.88042
31.37	136.36606
31.43	136.85274
31.49	137.44551
31.55	138.2187
31.61	138.17599
31.67	137.95957
31.73	136.99368
31.79	136.78042
31.85	135.49287
31.91	134.0534
31.97	134.00768
32.03	135.67169
32.09	136.19649
32.15	135.96483
32.21	137.57888
32.27	138.06036
32.33	137.76809
32.39	137.14565
32.45	139.46772
32.51	140.15134
32.57	142.57622
32.63	143.23075
32.69	145.12106
32.75	146.66431
32.81	147.82193
32.87	147.00125
32.93	147.85489
32.99	147.68083
33.05	145.081
33.11	142.40968
33.17	141.82829
33.23	141.80114
33.29	141.63016
33.35	141.01376
33.41	141.77436
33.47	140.51234
33.53	139.26009
33.59	138.69022
33.65	138.13318
33.71	137.91566
33.77	139.03128
33.83	139.15356
33.89	140.97724
33.95	142.89589
34.01	143.7169
34.07	142.40384
34.13	141.27408
34.19	139.04296
34.25	137.95184
34.31	138.85845
34.37	140.19059
34.43	140.73233
34.49	141.83062
34.55	142.84151
34.61	142.79152
34.67	143.41836
34.73	144.58165
34.79	144.47171
34.85	143.96547
34.91	142.83156
34.97	141.3605
35.05	141.90861
35.09	144.09598
35.15	145.70729
35.21	146.12101
35.27	146.35673
35.33	146.04019
35.39	144.64898
35.45	144.39894
35.51	145.75434
35.57	145.45755
35.63	144.38204
35.69	143.15459
35.75	140.87961
35.81	139.04788
35.87	137.80765
35.93	136.88313
35.99	136.92813
36.05	137.57871
36.11	137.77351
36.17	138.66279
36.23	139.64837
36.29	138.88282
36.35	137.78431
36.41	136.39
36.47	135.57314
36.53	134.4243
36.59	134.34863
36.65	134.33309
36.71	135.0145
36.77	134.57074
36.83	133.61328
36.89	132.2541
36.95	131.55883
37.01	130.15724
37.07	130.00964
37.13	128.84866
37.19	129.46516
37.25	129.97079
37.31	130.82947
37.37	131.66003
37.43	133.57515
37.49	133.8178
37.55	133.86504
37.61	133.97164
37.67	132.83823
37.73	133.12767
37.79	131.80878
37.85	130.19745
37.91	128.78639
37.97	128.95623
38.03	127.08204
38.09	127.13819
38.15	127.31369
38.21	127.77182
38.27	126.70496
38.33	126.39369
38.39	125.5088
38.45	125.17287
38.51	122.67651
38.57	122.47521
38.63	121.53088
38.69	121.05857
38.75	119.95532
38.81	120.73042
38.87	120.14609
38.93	120.82303
38.99	121.14684
39.05	122.55989
39.11	123.14614
39.17	123.79724
39.23	123.96491
39.29	124.7701
39.35	123.152
39.41	121.78816
39.47	120.18162
39.53	119.28634
39.59	118.16161
39.65	117.96469
39.71	118.25143
39.77	119.28803
39.83	118.8748
39.89	117.92086
39.95	117.29179
40.01	116.77535
40.07	116.45241
40.13	116.53512
40.19	117.48667
40.25	118.66666
40.31	119.52952
40.37	118.59912
40.43	117.91526
40.49	117.88402
40.55	117.36817
40.61	117.28432
40.67	118.59875
40.73	119.0512
40.79	118.09296
40.85	116.23394
40.91	113.99284
40.97	112.59599
41.03	112.0987
41.09	112.37238
41.15	112.9402
41.21	112.14812
41.27	109.79334
41.33	107.43457
41.39	105.56717
41.45	104.50712
41.51	104.65159
41.57	105.50354
41.63	105.68844
41.69	104.99934
41.75	104.77889
41.81	103.91158
41.87	103.37218
41.93	103.64968
41.99	104.92894
42.05	105.42133
42.11	105.58912
42.17	105.3554
42.23	104.47046
42.29	102.90297
42.35	102.00883
42.41	101.68927
42.47	101.17135
42.53	101.52722
42.59	102.39716
42.65	104.41775
42.71	105.29784
42.77	106.28777
42.83	105.94394
42.89	106.35993
42.95	104.23855
43.01	102.43536
43.07	100.44725
43.13	99.74463
43.19	98.13727
43.25	97.21296
43.31	97.16242
43.37	97.46377
43.43	98.09826
43.49	97.81688
43.55	98.13017
43.61	98.30104
43.67	98.56124
43.73	97.44765
43.79	97.06273
43.85	97.27893
43.91	98.03404
43.97	99.30671
44.03	99.91895
44.09	99.67835
44.15	98.44486
44.21	97.77426
44.27	96.48952
44.33	97.37148
44.39	98.03702
44.45	98.42943
44.51	97.67575
44.57	96.36192
44.63	94.31752
44.69	93.06307
44.75	92.35187
44.81	91.9774
44.87	91.58552
44.93	90.92964
44.99	90.12644
45.05	89.36116
45.11	88.77921
45.17	88.46529
45.23	88.38861
45.29	88.51924
45.35	88.90249
45.41	90.12917
45.47	91.14033
45.53	92.19196
45.59	93.16896
45.65	93.76563
45.71	93.81061
45.77	92.63753
45.83	91.51915
45.89	90.91441
45.95	89.78322
46.01	88.00295
46.07	87.6819
46.13	87.73511
46.19	87.50223
46.25	87.63023
46.31	87.53151
46.37	87.37948
46.43	87.24807
46.49	86.95042
46.55	86.43568
46.61	85.89523
46.67	85.11174
46.73	84.15122
46.79	83.76224
46.85	84.25775
46.91	84.98643
46.97	85.25902
47.03	84.78151
47.09	83.60671
47.15	82.02822
47.21	80.50421
47.27	79.55303
47.33	79.46459
47.39	79.94939
47.45	80.67286
47.51	81.21182
47.57	81.68865
47.63	81.9207
47.69	81.83409
47.75	81.37023
47.81	80.94537
47.87	80.81523
47.93	80.91698
47.99	80.84469
48.05	80.53705
48.11	80.12576
48.17	79.67347
48.23	79.3867
48.29	79.55782
48.39	79.9925
48.41	79.98306
48.47	79.01249
48.53	77.30165
48.59	75.3149
48.65	74.02354
48.71	73.9681
48.77	75.44374
48.83	77.67867
48.89	79.67025
48.95	80.49538
49.01	79.96634
49.07	78.22639
49.13	75.93271
49.19	73.9278
49.25	72.48148
49.31	71.6287
49.37	71.12081
49.43	70.85965
49.49	70.81336
49.55	71.19769
49.61	71.88891
49.67	72.80332
49.73	73.78199
49.79	74.67996
49.85	75.20367
49.91	75.4026
49.97	75.33305
50.03	74.76628
50.09	73.77696
50.15	72.70677
50.21	71.86799
50.27	71.55998
50.33	71.58049
50.39	71.58305
50.45	71.76179
50.51	72.54342
50.57	74.10606
50.63	75.45692
50.69	76.90265
50.75	77.98406
50.81	78.18512
50.87	77.2744
50.93	77.03508
50.99	78.02914
51.05	78.5691
51.11	79.38112
51.17	80.27994
51.23	80.72438
51.29	80.72861
51.35	80.43021
51.41	79.82599
51.47	79.48836
51.53	78.18291
51.59	75.73047
51.65	74.10708
51.71	72.97545
51.77	71.67217
51.83	71.23435
51.89	71.19151
51.95	71.11982
52.01	70.62655
52.07	70.232
52.13	70.46394
52.19	71.85208
52.25	72.84983
52.31	73.46842
52.37	73.26917
52.43	72.15037
52.49	69.98542
52.55	68.79151
52.61	68.63007
52.67	69.18451
52.73	69.97543
52.79	70.33387
52.85	70.0015
52.91	69.11849
52.97	68.16122
53.03	67.52319
53.09	67.26945
53.15	67.03547
53.21	66.69455
53.27	66.76421
53.33	67.12992
53.39	67.64894
53.45	68.0249
53.51	68.25117
53.57	68.19997
53.63	68.38005
53.69	69.27892
53.75	70.26554
53.81	71.2148
53.87	72.0085
53.93	71.60375
53.99	70.41811
54.05	69.95243
54.11	70.15706
54.17	69.69254
54.23	69.07182
54.29	68.05419
54.35	66.72929
54.41	65.22061
54.47	64.50266
54.53	64.65363
54.59	64.9641
54.65	65.10801
54.71	65.39294
54.77	66.34839
54.83	67.99499
54.89	69.47429
54.95	70.76158
55.01	71.648
55.07	71.3419
55.13	69.41106
55.19	67.17712
55.25	64.98959
55.31	63.09154
55.37	61.75618
55.43	61.27359
55.49	61.47348
55.55	61.87417
55.61	61.9107
55.67	61.39087
55.73	60.67563
55.79	60.15846
55.85	60.10886
55.91	60.60915
55.97	61.54077
56.03	62.29889
56.09	62.33319
56.15	61.57047
56.21	60.62726
56.27	59.90095
56.33	59.71215
56.39	59.93579
56.45	60.54488
56.51	61.11149
56.57	61.47262
56.63	61.69871
56.69	62.41289
56.75	63.94886
56.81	66.35919
56.87	68.44119
56.93	70.33561
56.99	71.05284
57.05	71.09764
57.11	69.17385
57.17	66.5376
57.23	63.59971
57.29	61.98763
57.35	60.95805
57.41	61.10503
57.47	61.73298
57.53	61.95189
57.59	60.89519
57.65	59.06018
57.71	57.37699
57.77	56.38546
57.83	56.11119
57.89	56.69148
57.95	57.60325
58.01	58.5109
58.07	58.98924
58.13	59.18324
58.19	59.41869
58.25	60.17078
58.31	61.59142
58.37	61.80892
58.43	61.49133
58.49	61.06658
58.55	60.0106
58.61	58.20592
58.67	57.93669
58.73	58.72793
58.79	59.5963
58.85	60.32248
58.91	60.56457
58.97	60.43134
59.03	60.28765
59.09	59.98273
59.15	59.32562
59.21	58.85408
59.27	58.81289
59.33	58.99985
59.39	59.60744
59.45	60.6044
59.51	61.31563
59.57	61.59666
59.63	61.83682
59.69	62.5058
59.75	63.15301
59.81	63.97688
59.87	64.7848
59.93	64.8768
59.99	63.96121
60.05	63.14015
60.11	62.58127
60.17	61.94644
60.23	60.96068
60.29	59.71448
60.35	58.30438
60.41	56.92641
60.47	55.77748
60.53	55.24497
60.59	55.22892
60.65	55.79652
60.71	56.51094
60.77	57.02023
60.83	57.21767
60.89	57.09844
60.95	56.24961
61.01	54.73936
61.07	53.24342
61.13	52.26457
61.19	51.81243
61.25	51.93765
61.31	53.18156
61.37	55.568
61.43	57.54204
61.49	58.79236
61.55	59.23862
61.61	58.52944
61.67	56.56446
61.73	54.68241
61.79	53.43786
61.85	53.11564
61.91	53.6588
61.97	54.59075
62.03	55.50977
62.09	56.12259
62.15	56.4061
62.21	56.38876
62.27	56.6836
62.33	57.3717
62.39	58.47637
62.45	58.34123
62.51	57.62823
62.57	56.73168
62.63	55.60778
62.69	53.78954
62.75	52.36083
62.81	51.11553
62.87	50.0557
62.93	49.31201
62.99	49.02472
63.05	49.4572
63.11	50.515
63.17	51.66126
63.23	52.79716
63.29	53.90795
63.35	55.18466
63.41	56.46681
63.47	57.18754
63.53	57.20378
63.59	56.91019
63.65	56.35196
63.71	55.40357
63.77	54.61532
63.83	54.43989
63.89	54.78572
63.95	55.40848
64.01	56.03487
64.07	56.31446
64.13	55.99085
64.19	55.36692
64.25	54.97066
64.31	56.11121
64.37	56.87264
64.43	57.18129
64.49	56.87371
64.55	55.91847
64.61	53.51981
64.67	52.03166
64.73	51.47087
64.79	51.62963
64.85	52.31649
64.91	53.23092
64.97	54.00634
65.03	54.56842
65.09	54.74929
65.15	54.43818
65.21	53.48166
65.27	51.95848
65.33	50.16681
65.39	48.71564
65.45	47.84224
65.51	47.85228
65.57	48.5151
65.63	49.43177
65.69	49.93893
65.75	49.80047
65.81	48.99171
65.87	48.01703
65.93	47.22684
65.99	46.89551
66.05	46.70156
66.11	46.57823
66.17	46.52414
66.23	46.71025
66.29	47.12203
66.35	47.7928
66.41	48.4735
66.47	49.04394
66.53	49.21981
66.59	49.02194
66.65	48.63423
66.71	48.53968
66.77	48.77912
66.83	49.44976
66.89	50.42158
66.95	51.22639
67.01	51.20288
67.07	50.57166
67.13	49.8928
67.19	49.29972
67.25	48.76446
67.31	48.34117
67.37	47.91137
67.43	46.88797
67.49	46.36275
67.55	46.08199
67.61	45.94865
67.67	45.55116
67.73	45.05442
67.79	43.74742
67.85	42.62659
67.91	42.15832
67.97	42.76137
68.03	44.02328
68.09	45.29117
68.15	46.13231
68.21	46.60453
68.27	46.63455
68.33	46.43957
68.39	46.2147
68.45	46.31427
68.51	47.12963
68.57	48.75179
68.63	50.07979
68.69	51.29303
68.75	52.26961
68.81	52.50158
68.87	51.76002
68.93	51.21386
68.99	50.60539
69.05	49.6514
69.11	48.30154
69.17	46.80985
69.23	45.38572
69.29	44.27351
69.35	43.68354
69.41	43.72207
69.47	44.22724
69.53	45.05806
69.59	46.47507
69.65	47.13105
69.71	47.89884
69.77	48.30594
69.83	47.89365
69.89	46.49018
69.95	46.27418
70.01	45.4422
