# Supplementary material for: Exploring nanoarchitectonics and optical properties of PAA-ZnO@BCP wide-band-gap organic semiconductors
Source: Sci Rep. 2024 Feb 6;14:3060. doi: 10.1038/s41598-024-53469-3 (PMC10847419; doi:10.1038/s41598-024-53469-3)
Supplement: Supplementary file 11 — Supplementary Information 11. [file 41598_2024_53469_MOESM11_ESM.txt]

TITLE
DATA TYPE
ORIGIN	JASCO
OWNER
DATE	02/01/01
TIME	01:26:53
SPECTROMETER/DATA SYSTEM	JASCO Corp., V-570, Rev. 1.00
RESOLUTION
DELTAX	-2
XUNITS	NANOMETERS
YUNITS	REFLECTANCE
FIRSTX	2500.0000
LASTX	190.0000
NPOINTS	1156
FIRSTY	0.02205
MAXY	0.02948
MINY	0.01329
XYDATA
2500.0000	2.205
2498.0000	2.216
2496.0000	2.209
2494.0000	2.204
2492.0000	2.21
2490.0000	2.198
2488.0000	2.186
2486.0000	2.19
2484.0000	2.193
2482.0000	2.191
2480.0000	2.199
2478.0000	2.204
2476.0000	2.209
2474.0000	2.213
2472.0000	2.222
2470.0000	2.236
2468.0000	2.224
2466.0000	2.224
2464.0000	2.214
2462.0000	2.213
2460.0000	2.223
2458.0000	2.243
2456.0000	2.264
2454.0000	2.244
2452.0000	2.251
2450.0000	2.253
2448.0000	2.245
2446.0000	2.254
2444.0000	2.262
2442.0000	2.269
2440.0000	2.269
2438.0000	2.288
2436.0000	2.308
2434.0000	2.291
2432.0000	2.298
2430.0000	2.295
2428.0000	2.277
2426.0000	2.281
2424.0000	2.284
2422.0000	2.298
2420.0000	2.293
2418.0000	2.302
2416.0000	2.298
2414.0000	2.301
2412.0000	2.304
2410.0000	2.307
2408.0000	2.316
2406.0000	2.302
2404.0000	2.299
2402.0000	2.292
2400.0000	2.302
2398.0000	2.31
2396.0000	2.319
2394.0000	2.335
2392.0000	2.324
2390.0000	2.332
2388.0000	2.322
2386.0000	2.338
2384.0000	2.327
2382.0000	2.329
2380.0000	2.352
2378.0000	2.324
2376.0000	2.335
2374.0000	2.32
2372.0000	2.313
2370.0000	2.318
2368.0000	2.305
2366.0000	2.316
2364.0000	2.305
2362.0000	2.311
2360.0000	2.323
2358.0000	2.332
2356.0000	2.334
2354.0000	2.333
2352.0000	2.34
2350.0000	2.332
2348.0000	2.336
2346.0000	2.333
2344.0000	2.34
2342.0000	2.334
2340.0000	2.324
2338.0000	2.333
2336.0000	2.302
2334.0000	2.307
2332.0000	2.308
2330.0000	2.3
2328.0000	2.314
2326.0000	2.3
2324.0000	2.308
2322.0000	2.285
2320.0000	2.29
2318.0000	2.3
2316.0000	2.286
2314.0000	2.3
2312.0000	2.282
2310.0000	2.285
2308.0000	2.288
2306.0000	2.283
2304.0000	2.282
2302.0000	2.27
2300.0000	2.281
2298.0000	2.28
2296.0000	2.302
2294.0000	2.292
2292.0000	2.28
2290.0000	2.285
2288.0000	2.252
2286.0000	2.262
2284.0000	2.249
2282.0000	2.241
2280.0000	2.244
2278.0000	2.238
2276.0000	2.251
2274.0000	2.246
2272.0000	2.257
2270.0000	2.264
2268.0000	2.268
2266.0000	2.27
2264.0000	2.279
2262.0000	2.29
2260.0000	2.289
2258.0000	2.299
2256.0000	2.294
2254.0000	2.288
2252.0000	2.271
2250.0000	2.275
2248.0000	2.279
2246.0000	2.276
2244.0000	2.287
2242.0000	2.281
2240.0000	2.279
2238.0000	2.279
2236.0000	2.285
2234.0000	2.288
2232.0000	2.287
2230.0000	2.286
2228.0000	2.289
2226.0000	2.293
2224.0000	2.283
2222.0000	2.296
2220.0000	2.297
2218.0000	2.286
2216.0000	2.294
2214.0000	2.274
2212.0000	2.264
2210.0000	2.27
2208.0000	2.268
2206.0000	2.27
2204.0000	2.272
2202.0000	2.267
2200.0000	2.256
2198.0000	2.257
2196.0000	2.258
2194.0000	2.253
2192.0000	2.259
2190.0000	2.255
2188.0000	2.258
2186.0000	2.254
2184.0000	2.251
2182.0000	2.257
2180.0000	2.243
2178.0000	2.238
2176.0000	2.237
2174.0000	2.234
2172.0000	2.232
2170.0000	2.238
2168.0000	2.251
2166.0000	2.239
2164.0000	2.237
2162.0000	2.237
2160.0000	2.224
2158.0000	2.221
2156.0000	2.224
2154.0000	2.225
2152.0000	2.221
2150.0000	2.222
2148.0000	2.218
2146.0000	2.218
2144.0000	2.213
2142.0000	2.216
2140.0000	2.226
2138.0000	2.217
2136.0000	2.222
2134.0000	2.219
2132.0000	2.21
2130.0000	2.213
2128.0000	2.21
2126.0000	2.216
2124.0000	2.211
2122.0000	2.208
2120.0000	2.207
2118.0000	2.196
2116.0000	2.202
2114.0000	2.209
2112.0000	2.219
2110.0000	2.225
2108.0000	2.232
2106.0000	2.237
2104.0000	2.224
2102.0000	2.228
2100.0000	2.22
2098.0000	2.223
2096.0000	2.222
2094.0000	2.231
2092.0000	2.239
2090.0000	2.238
2088.0000	2.259
2086.0000	2.263
2084.0000	2.268
2082.0000	2.267
2080.0000	2.261
2078.0000	2.262
2076.0000	2.256
2074.0000	2.26
2072.0000	2.257
2070.0000	2.264
2068.0000	2.257
2066.0000	2.259
2064.0000	2.266
2062.0000	2.256
2060.0000	2.266
2058.0000	2.268
2056.0000	2.273
2054.0000	2.267
2052.0000	2.27
2050.0000	2.269
2048.0000	2.259
2046.0000	2.274
2044.0000	2.274
2042.0000	2.277
2040.0000	2.275
2038.0000	2.277
2036.0000	2.277
2034.0000	2.268
2032.0000	2.272
2030.0000	2.27
2028.0000	2.28
2026.0000	2.285
2024.0000	2.287
2022.0000	2.284
2020.0000	2.278
2018.0000	2.28
2016.0000	2.282
2014.0000	2.285
2012.0000	2.285
2010.0000	2.278
2008.0000	2.277
2006.0000	2.273
2004.0000	2.271
2002.0000	2.278
2000.0000	2.281
1998.0000	2.287
1996.0000	2.284
1994.0000	2.28
1992.0000	2.277
1990.0000	2.278
1988.0000	2.276
1986.0000	2.277
1984.0000	2.281
1982.0000	2.283
1980.0000	2.286
1978.0000	2.285
1976.0000	2.281
1974.0000	2.274
1972.0000	2.273
1970.0000	2.279
1968.0000	2.278
1966.0000	2.282
1964.0000	2.283
1962.0000	2.29
1960.0000	2.291
1958.0000	2.292
1956.0000	2.295
1954.0000	2.29
1952.0000	2.287
1950.0000	2.284
1948.0000	2.29
1946.0000	2.279
1944.0000	2.279
1942.0000	2.281
1940.0000	2.268
1938.0000	2.274
1936.0000	2.274
1934.0000	2.28
1932.0000	2.28
1930.0000	2.278
1928.0000	2.28
1926.0000	2.267
1924.0000	2.274
1922.0000	2.278
1920.0000	2.288
1918.0000	2.291
1916.0000	2.29
1914.0000	2.303
1912.0000	2.3
1910.0000	2.315
1908.0000	2.32
1906.0000	2.321
1904.0000	2.328
1902.0000	2.354
1900.0000	2.367
1898.0000	2.368
1896.0000	2.382
1894.0000	2.388
1892.0000	2.396
1890.0000	2.405
1888.0000	2.399
1886.0000	2.41
1884.0000	2.418
1882.0000	2.426
1880.0000	2.428
1878.0000	2.428
1876.0000	2.441
1874.0000	2.434
1872.0000	2.443
1870.0000	2.445
1868.0000	2.444
1866.0000	2.447
1864.0000	2.452
1862.0000	2.464
1860.0000	2.459
1858.0000	2.46
1856.0000	2.46
1854.0000	2.463
1852.0000	2.458
1850.0000	2.461
1848.0000	2.465
1846.0000	2.46
1844.0000	2.466
1842.0000	2.462
1840.0000	2.462
1838.0000	2.459
1836.0000	2.458
1834.0000	2.465
1832.0000	2.459
1830.0000	2.457
1828.0000	2.458
1826.0000	2.457
1824.0000	2.459
1822.0000	2.46
1820.0000	2.458
1818.0000	2.455
1816.0000	2.449
1814.0000	2.447
1812.0000	2.444
1810.0000	2.44
1808.0000	2.442
1806.0000	2.442
1804.0000	2.441
1802.0000	2.44
1800.0000	2.436
1798.0000	2.438
1796.0000	2.437
1794.0000	2.439
1792.0000	2.441
1790.0000	2.437
1788.0000	2.439
1786.0000	2.436
1784.0000	2.434
1782.0000	2.438
1780.0000	2.436
1778.0000	2.44
1776.0000	2.439
1774.0000	2.437
1772.0000	2.437
1770.0000	2.436
1768.0000	2.436
1766.0000	2.433
1764.0000	2.435
1762.0000	2.43
1760.0000	2.429
1758.0000	2.43
1756.0000	2.425
1754.0000	2.426
1752.0000	2.428
1750.0000	2.429
1748.0000	2.428
1746.0000	2.429
1744.0000	2.428
1742.0000	2.426
1740.0000	2.427
1738.0000	2.427
1736.0000	2.428
1734.0000	2.428
1732.0000	2.432
1730.0000	2.432
1728.0000	2.431
1726.0000	2.432
1724.0000	2.432
1722.0000	2.435
1720.0000	2.435
1718.0000	2.436
1716.0000	2.433
1714.0000	2.431
1712.0000	2.433
1710.0000	2.434
1708.0000	2.44
1706.0000	2.434
1704.0000	2.437
1702.0000	2.439
1700.0000	2.433
1698.0000	2.442
1696.0000	2.438
1694.0000	2.439
1692.0000	2.439
1690.0000	2.441
1688.0000	2.445
1686.0000	2.439
1684.0000	2.443
1682.0000	2.442
1680.0000	2.445
1678.0000	2.452
1676.0000	2.45
1674.0000	2.449
1672.0000	2.443
1670.0000	2.444
1668.0000	2.444
1666.0000	2.449
1664.0000	2.452
1662.0000	2.449
1660.0000	2.452
1658.0000	2.445
1656.0000	2.447
1654.0000	2.447
1652.0000	2.448
1650.0000	2.452
1648.0000	2.449
1646.0000	2.45
1644.0000	2.446
1642.0000	2.445
1640.0000	2.444
1638.0000	2.442
1636.0000	2.445
1634.0000	2.447
1632.0000	2.451
1630.0000	2.45
1628.0000	2.453
1626.0000	2.451
1624.0000	2.45
1622.0000	2.451
1620.0000	2.444
1618.0000	2.444
1616.0000	2.442
1614.0000	2.448
1612.0000	2.447
1610.0000	2.444
1608.0000	2.444
1606.0000	2.437
1604.0000	2.439
1602.0000	2.441
1600.0000	2.444
1598.0000	2.44
1596.0000	2.44
1594.0000	2.442
1592.0000	2.439
1590.0000	2.441
1588.0000	2.439
1586.0000	2.434
1584.0000	2.43
1582.0000	2.429
1580.0000	2.43
1578.0000	2.429
1576.0000	2.43
1574.0000	2.431
1572.0000	2.431
1570.0000	2.428
1568.0000	2.428
1566.0000	2.429
1564.0000	2.427
1562.0000	2.427
1560.0000	2.428
1558.0000	2.426
1556.0000	2.424
1554.0000	2.421
1552.0000	2.423
1550.0000	2.422
1548.0000	2.424
1546.0000	2.424
1544.0000	2.422
1542.0000	2.419
1540.0000	2.415
1538.0000	2.421
1536.0000	2.418
1534.0000	2.419
1532.0000	2.42
1530.0000	2.418
1528.0000	2.418
1526.0000	2.417
1524.0000	2.417
1522.0000	2.414
1520.0000	2.413
1518.0000	2.412
1516.0000	2.413
1514.0000	2.411
1512.0000	2.411
1510.0000	2.412
1508.0000	2.408
1506.0000	2.408
1504.0000	2.409
1502.0000	2.41
1500.0000	2.408
1498.0000	2.408
1496.0000	2.408
1494.0000	2.403
1492.0000	2.405
1490.0000	2.403
1488.0000	2.401
1486.0000	2.4
1484.0000	2.396
1482.0000	2.396
1480.0000	2.393
1478.0000	2.395
1476.0000	2.395
1474.0000	2.397
1472.0000	2.397
1470.0000	2.396
1468.0000	2.4
1466.0000	2.398
1464.0000	2.397
1462.0000	2.393
1460.0000	2.394
1458.0000	2.392
1456.0000	2.393
1454.0000	2.398
1452.0000	2.393
1450.0000	2.394
1448.0000	2.395
1446.0000	2.394
1444.0000	2.393
1442.0000	2.393
1440.0000	2.394
1438.0000	2.39
1436.0000	2.391
1434.0000	2.388
1432.0000	2.388
1430.0000	2.387
1428.0000	2.389
1426.0000	2.393
1424.0000	2.393
1422.0000	2.396
1420.0000	2.396
1418.0000	2.396
1416.0000	2.392
1414.0000	2.391
1412.0000	2.391
1410.0000	2.388
1408.0000	2.388
1406.0000	2.389
1404.0000	2.393
1402.0000	2.395
1400.0000	2.4
1398.0000	2.407
1396.0000	2.404
1394.0000	2.405
1392.0000	2.403
1390.0000	2.403
1388.0000	2.407
1386.0000	2.407
1384.0000	2.412
1382.0000	2.409
1380.0000	2.409
1378.0000	2.411
1376.0000	2.413
1374.0000	2.413
1372.0000	2.413
1370.0000	2.416
1368.0000	2.41
1366.0000	2.411
1364.0000	2.41
1362.0000	2.409
1360.0000	2.409
1358.0000	2.408
1356.0000	2.41
1354.0000	2.405
1352.0000	2.402
1350.0000	2.404
1348.0000	2.405
1346.0000	2.402
1344.0000	2.404
1342.0000	2.402
1340.0000	2.395
1338.0000	2.397
1336.0000	2.397
1334.0000	2.398
1332.0000	2.4
1330.0000	2.399
1328.0000	2.399
1326.0000	2.394
1324.0000	2.39
1322.0000	2.388
1320.0000	2.387
1318.0000	2.386
1316.0000	2.385
1314.0000	2.388
1312.0000	2.386
1310.0000	2.388
1308.0000	2.387
1306.0000	2.389
1304.0000	2.385
1302.0000	2.383
1300.0000	2.385
1298.0000	2.379
1296.0000	2.381
1294.0000	2.38
1292.0000	2.378
1290.0000	2.379
1288.0000	2.379
1286.0000	2.382
1284.0000	2.382
1282.0000	2.383
1280.0000	2.382
1278.0000	2.383
1276.0000	2.382
1274.0000	2.384
1272.0000	2.382
1270.0000	2.378
1268.0000	2.375
1266.0000	2.373
1264.0000	2.376
1262.0000	2.374
1260.0000	2.375
1258.0000	2.375
1256.0000	2.372
1254.0000	2.371
1252.0000	2.368
1250.0000	2.366
1248.0000	2.365
1246.0000	2.365
1244.0000	2.366
1242.0000	2.364
1240.0000	2.365
1238.0000	2.364
1236.0000	2.367
1234.0000	2.367
1232.0000	2.366
1230.0000	2.371
1228.0000	2.366
1226.0000	2.365
1224.0000	2.364
1222.0000	2.36
1220.0000	2.362
1218.0000	2.363
1216.0000	2.365
1214.0000	2.363
1212.0000	2.363
1210.0000	2.364
1208.0000	2.363
1206.0000	2.364
1204.0000	2.362
1202.0000	2.361
1200.0000	2.36
1198.0000	2.358
1196.0000	2.355
1194.0000	2.354
1192.0000	2.354
1190.0000	2.356
1188.0000	2.356
1186.0000	2.356
1184.0000	2.353
1182.0000	2.352
1180.0000	2.349
1178.0000	2.347
1176.0000	2.348
1174.0000	2.342
1172.0000	2.346
1170.0000	2.347
1168.0000	2.347
1166.0000	2.348
1164.0000	2.348
1162.0000	2.347
1160.0000	2.346
1158.0000	2.347
1156.0000	2.346
1154.0000	2.349
1152.0000	2.348
1150.0000	2.349
1148.0000	2.349
1146.0000	2.345
1144.0000	2.347
1142.0000	2.347
1140.0000	2.35
1138.0000	2.349
1136.0000	2.349
1134.0000	2.347
1132.0000	2.344
1130.0000	2.346
1128.0000	2.346
1126.0000	2.348
1124.0000	2.347
1122.0000	2.346
1120.0000	2.346
1118.0000	2.345
1116.0000	2.346
1114.0000	2.346
1112.0000	2.346
1110.0000	2.347
1108.0000	2.347
1106.0000	2.35
1104.0000	2.347
1102.0000	2.349
1100.0000	2.35
1098.0000	2.353
1096.0000	2.354
1094.0000	2.352
1092.0000	2.353
1090.0000	2.35
1088.0000	2.355
1086.0000	2.354
1084.0000	2.354
1082.0000	2.358
1080.0000	2.355
1078.0000	2.359
1076.0000	2.358
1074.0000	2.358
1072.0000	2.359
1070.0000	2.359
1068.0000	2.361
1066.0000	2.36
1064.0000	2.359
1062.0000	2.358
1060.0000	2.358
1058.0000	2.357
1056.0000	2.355
1054.0000	2.359
1052.0000	2.357
1050.0000	2.358
1048.0000	2.36
1046.0000	2.359
1044.0000	2.359
1042.0000	2.357
1040.0000	2.361
1038.0000	2.36
1036.0000	2.363
1034.0000	2.366
1032.0000	2.366
1030.0000	2.366
1028.0000	2.366
1026.0000	2.368
1024.0000	2.363
1022.0000	2.364
1020.0000	2.366
1018.0000	2.364
1016.0000	2.367
1014.0000	2.368
1012.0000	2.366
1010.0000	2.365
1008.0000	2.369
1006.0000	2.37
1004.0000	2.372
1002.0000	2.377
1000.0000	2.375
998.0000	2.373
996.0000	2.37
994.0000	2.37
992.0000	2.372
990.0000	2.376
988.0000	2.383
986.0000	2.385
984.0000	2.392
982.0000	2.388
980.0000	2.392
978.0000	2.397
976.0000	2.393
974.0000	2.402
972.0000	2.404
970.0000	2.409
968.0000	2.411
966.0000	2.408
964.0000	2.413
962.0000	2.406
960.0000	2.415
958.0000	2.424
956.0000	2.428
954.0000	2.43
952.0000	2.431
950.0000	2.435
948.0000	2.439
946.0000	2.445
944.0000	2.45
942.0000	2.457
940.0000	2.454
938.0000	2.464
936.0000	2.47
934.0000	2.465
932.0000	2.472
930.0000	2.478
928.0000	2.483
926.0000	2.49
924.0000	2.503
922.0000	2.51
920.0000	2.516
918.0000	2.529
916.0000	2.528
914.0000	2.54
912.0000	2.543
910.0000	2.547
908.0000	2.551
906.0000	2.556
904.0000	2.575
902.0000	2.586
900.0000	2.605
898.0000	2.62
896.0000	2.621
894.0000	2.637
892.0000	2.654
890.0000	2.663
888.0000	2.679
886.0000	2.687
884.0000	2.695
882.0000	2.702
880.0000	2.718
878.0000	2.724
876.0000	2.749
874.0000	2.75
872.0000	2.754
870.0000	2.783
868.0000	2.796
866.0000	2.831
864.0000	2.846
862.0000	2.871
860.0000	2.877
858.0000	2.9
856.0000	2.933
854.0000	2.926
852.0000	2.948
850.0000	2.781
848.0000	2.685
846.0000	2.641
844.0000	2.653
842.0000	2.658
840.0000	2.663
838.0000	2.664
836.0000	2.666
834.0000	2.668
832.0000	2.666
830.0000	2.666
828.0000	2.668
826.0000	2.668
824.0000	2.668
822.0000	2.67
820.0000	2.667
818.0000	2.665
816.0000	2.664
814.0000	2.659
812.0000	2.658
810.0000	2.656
808.0000	2.653
806.0000	2.651
804.0000	2.648
802.0000	2.647
800.0000	2.644
798.0000	2.641
796.0000	2.639
794.0000	2.634
792.0000	2.63
790.0000	2.628
788.0000	2.623
786.0000	2.619
784.0000	2.614
782.0000	2.61
780.0000	2.608
778.0000	2.604
776.0000	2.601
774.0000	2.599
772.0000	2.595
770.0000	2.591
768.0000	2.585
766.0000	2.582
764.0000	2.578
762.0000	2.576
760.0000	2.575
758.0000	2.571
756.0000	2.567
754.0000	2.565
752.0000	2.563
750.0000	2.559
748.0000	2.557
746.0000	2.553
744.0000	2.545
742.0000	2.54
740.0000	2.539
738.0000	2.538
736.0000	2.536
734.0000	2.534
732.0000	2.532
730.0000	2.53
728.0000	2.529
726.0000	2.526
724.0000	2.523
722.0000	2.52
720.0000	2.518
718.0000	2.517
716.0000	2.517
714.0000	2.516
712.0000	2.514
710.0000	2.513
708.0000	2.511
706.0000	2.511
704.0000	2.512
702.0000	2.512
700.0000	2.513
698.0000	2.513
696.0000	2.51
694.0000	2.504
692.0000	2.495
690.0000	2.485
688.0000	2.474
686.0000	2.465
684.0000	2.459
682.0000	2.458
680.0000	2.459
678.0000	2.464
676.0000	2.468
674.0000	2.468
672.0000	2.467
670.0000	2.464
668.0000	2.461
666.0000	2.459
664.0000	2.457
662.0000	2.454
660.0000	2.452
658.0000	2.449
656.0000	2.446
654.0000	2.444
652.0000	2.442
650.0000	2.44
648.0000	2.437
646.0000	2.434
644.0000	2.431
642.0000	2.429
640.0000	2.427
638.0000	2.423
636.0000	2.421
634.0000	2.417
632.0000	2.413
630.0000	2.411
628.0000	2.407
626.0000	2.403
624.0000	2.401
622.0000	2.4
620.0000	2.396
618.0000	2.395
616.0000	2.391
614.0000	2.388
612.0000	2.386
610.0000	2.383
608.0000	2.381
606.0000	2.379
604.0000	2.375
602.0000	2.373
600.0000	2.37
598.0000	2.368
596.0000	2.367
594.0000	2.365
592.0000	2.363
590.0000	2.361
588.0000	2.359
586.0000	2.357
584.0000	2.356
582.0000	2.355
580.0000	2.354
578.0000	2.353
576.0000	2.351
574.0000	2.351
572.0000	2.35
570.0000	2.349
568.0000	2.347
566.0000	2.347
564.0000	2.345
562.0000	2.345
560.0000	2.345
558.0000	2.345
556.0000	2.346
554.0000	2.345
552.0000	2.345
550.0000	2.345
548.0000	2.345
546.0000	2.346
544.0000	2.346
542.0000	2.347
540.0000	2.345
538.0000	2.344
536.0000	2.343
534.0000	2.341
532.0000	2.341
530.0000	2.339
528.0000	2.337
526.0000	2.334
524.0000	2.331
522.0000	2.326
520.0000	2.321
518.0000	2.319
516.0000	2.315
514.0000	2.31
512.0000	2.303
510.0000	2.297
508.0000	2.289
506.0000	2.28
504.0000	2.27
502.0000	2.26
500.0000	2.248
498.0000	2.237
496.0000	2.225
494.0000	2.213
492.0000	2.2
490.0000	2.188
488.0000	2.175
486.0000	2.162
484.0000	2.149
482.0000	2.135
480.0000	2.121
478.0000	2.108
476.0000	2.094
474.0000	2.081
472.0000	2.068
470.0000	2.055
468.0000	2.043
466.0000	2.031
464.0000	2.02
462.0000	2.008
460.0000	1.997
458.0000	1.986
456.0000	1.972
454.0000	1.96
452.0000	1.949
450.0000	1.938
448.0000	1.931
446.0000	1.924
444.0000	1.918
442.0000	1.914
440.0000	1.913
438.0000	1.911
436.0000	1.91
434.0000	1.909
432.0000	1.907
430.0000	1.904
428.0000	1.899
426.0000	1.895
424.0000	1.895
422.0000	1.903
420.0000	1.91
418.0000	1.911
416.0000	1.915
414.0000	1.918
412.0000	1.922
410.0000	1.925
408.0000	1.93
406.0000	1.935
404.0000	1.938
402.0000	1.943
400.0000	1.946
398.0000	1.948
396.0000	1.95
394.0000	1.955
392.0000	1.96
390.0000	1.964
388.0000	1.965
386.0000	1.965
384.0000	1.966
382.0000	1.967
380.0000	1.973
378.0000	1.978
376.0000	1.983
374.0000	1.994
372.0000	2
370.0000	2.009
368.0000	2.015
366.0000	2.015
364.0000	2.009
362.0000	2.004
360.0000	1.992
358.0000	1.983
356.0000	1.973
354.0000	1.958
352.0000	1.946
350.0000	1.928
348.0000	1.912
346.0000	1.894
344.0000	1.868
342.0000	1.85
340.0000	1.843
338.0000	1.841
336.0000	1.827
334.0000	1.8
332.0000	1.77
330.0000	1.737
328.0000	1.7
326.0000	1.661
324.0000	1.622
322.0000	1.58
320.0000	1.539
318.0000	1.5
316.0000	1.463
314.0000	1.429
312.0000	1.4
310.0000	1.376
308.0000	1.358
306.0000	1.344
304.0000	1.337
302.0000	1.331
300.0000	1.329
298.0000	1.329
296.0000	1.329
294.0000	1.33
292.0000	1.333
290.0000	1.335
288.0000	1.34
286.0000	1.345
284.0000	1.35
282.0000	1.358
280.0000	1.364
278.0000	1.371
276.0000	1.375
274.0000	1.378
272.0000	1.382
270.0000	1.387
268.0000	1.393
266.0000	1.399
264.0000	1.406
262.0000	1.411
260.0000	1.417
258.0000	1.423
256.0000	1.43
254.0000	1.439
252.0000	1.448
250.0000	1.46
248.0000	1.469
246.0000	1.482
244.0000	1.492
242.0000	1.504
240.0000	1.519
238.0000	1.531
236.0000	1.547
234.0000	1.563
232.0000	1.581
230.0000	1.602
228.0000	1.622
226.0000	1.643
224.0000	1.663
222.0000	1.68
220.0000	1.701
218.0000	1.721
216.0000	1.739
214.0000	1.76
212.0000	1.78
210.0000	1.792
208.0000	1.805
206.0000	1.822
204.0000	1.834
202.0000	1.848
200.0000	1.858
198.0000	1.851
196.0000	1.827
194.0000	1.779
192.0000	1.782
190.0000	1.695
