# Supplementary material for: Exploring nanoarchitectonics and optical properties of PAA-ZnO@BCP wide-band-gap organic semiconductors
Source: Sci Rep. 2024 Feb 6;14:3060. doi: 10.1038/s41598-024-53469-3 (PMC10847419; doi:10.1038/s41598-024-53469-3)
Supplement: Supplementary file 12 — Supplementary Information 12. [file 41598_2024_53469_MOESM12_ESM.txt]

TITLE
DATA TYPE
ORIGIN	JASCO
OWNER
DATE	02/01/01
TIME	00:23:00
SPECTROMETER/DATA SYSTEM	JASCO Corp., V-570, Rev. 1.00
RESOLUTION
DELTAX	-2
XUNITS	NANOMETERS
YUNITS	TRANSMITTANCE
FIRSTX	2500.0000
LASTX	190.0000
NPOINTS	1156
FIRSTY	0.45017
MAXY	0.49358
MINY	0.17463
XYDATA
2500.0000	45.017
2498.0000	44.927
2496.0000	44.95
2494.0000	44.895
2492.0000	44.933
2490.0000	44.933
2488.0000	44.914
2486.0000	44.904
2484.0000	44.886
2482.0000	44.943
2480.0000	44.974
2478.0000	45.027
2476.0000	45.094
2474.0000	45.1
2472.0000	45.135
2470.0000	45.139
2468.0000	45.157
2466.0000	45.203
2464.0000	45.278
2462.0000	45.36
2460.0000	45.435
2458.0000	45.501
2456.0000	45.501
2454.0000	45.542
2452.0000	45.596
2450.0000	45.653
2448.0000	45.803
2446.0000	45.9
2444.0000	45.977
2442.0000	46.042
2440.0000	46.051
2438.0000	46.072
2436.0000	46.16
2434.0000	46.286
2432.0000	46.36
2430.0000	46.438
2428.0000	46.506
2426.0000	46.553
2424.0000	46.561
2422.0000	46.643
2420.0000	46.721
2418.0000	46.703
2416.0000	46.761
2414.0000	46.741
2412.0000	46.684
2410.0000	46.807
2408.0000	46.835
2406.0000	46.92
2404.0000	46.913
2402.0000	46.895
2400.0000	46.981
2398.0000	47.013
2396.0000	47.125
2394.0000	47.125
2392.0000	47.099
2390.0000	47.102
2388.0000	47.03
2386.0000	47.034
2384.0000	47.041
2382.0000	46.99
2380.0000	47.014
2378.0000	47.027
2376.0000	47.06
2374.0000	47.079
2372.0000	47.082
2370.0000	47.033
2368.0000	47.082
2366.0000	47.131
2364.0000	47.167
2362.0000	47.192
2360.0000	47.089
2358.0000	47.074
2356.0000	47.068
2354.0000	47.117
2352.0000	47.164
2350.0000	47.173
2348.0000	47.154
2346.0000	47.148
2344.0000	47.133
2342.0000	47.186
2340.0000	47.193
2338.0000	47.114
2336.0000	47.081
2334.0000	47.04
2332.0000	47.03
2330.0000	47.099
2328.0000	47.102
2326.0000	47.04
2324.0000	47.015
2322.0000	46.95
2320.0000	46.906
2318.0000	46.811
2316.0000	46.865
2314.0000	46.842
2312.0000	46.756
2310.0000	46.757
2308.0000	46.567
2306.0000	46.536
2304.0000	46.471
2302.0000	46.381
2300.0000	46.334
2298.0000	46.209
2296.0000	46.178
2294.0000	46.134
2292.0000	46.069
2290.0000	46.028
2288.0000	45.993
2286.0000	45.99
2284.0000	45.998
2282.0000	46.009
2280.0000	45.998
2278.0000	46.018
2276.0000	46.034
2274.0000	45.997
2272.0000	45.999
2270.0000	45.99
2268.0000	46
2266.0000	46.052
2264.0000	46.123
2262.0000	46.156
2260.0000	46.171
2258.0000	46.208
2256.0000	46.189
2254.0000	46.201
2252.0000	46.247
2250.0000	46.206
2248.0000	46.222
2246.0000	46.228
2244.0000	46.201
2242.0000	46.26
2240.0000	46.278
2238.0000	46.27
2236.0000	46.243
2234.0000	46.227
2232.0000	46.138
2230.0000	46.074
2228.0000	46.087
2226.0000	46.032
2224.0000	45.998
2222.0000	45.921
2220.0000	45.831
2218.0000	45.755
2216.0000	45.694
2214.0000	45.664
2212.0000	45.595
2210.0000	45.609
2208.0000	45.605
2206.0000	45.603
2204.0000	45.593
2202.0000	45.488
2200.0000	45.488
2198.0000	45.429
2196.0000	45.395
2194.0000	45.394
2192.0000	45.355
2190.0000	45.367
2188.0000	45.347
2186.0000	45.27
2184.0000	45.185
2182.0000	45.094
2180.0000	45.045
2178.0000	45.034
2176.0000	44.995
2174.0000	45.081
2172.0000	45.019
2170.0000	44.946
2168.0000	44.867
2166.0000	44.673
2164.0000	44.585
2162.0000	44.547
2160.0000	44.523
2158.0000	44.483
2156.0000	44.467
2154.0000	44.395
2152.0000	44.357
2150.0000	44.326
2148.0000	44.276
2146.0000	44.23
2144.0000	44.207
2142.0000	44.196
2140.0000	44.179
2138.0000	44.2
2136.0000	44.151
2134.0000	44.138
2132.0000	44.141
2130.0000	44.141
2128.0000	44.181
2126.0000	44.204
2124.0000	44.245
2122.0000	44.311
2120.0000	44.363
2118.0000	44.445
2116.0000	44.48
2114.0000	44.516
2112.0000	44.571
2110.0000	44.596
2108.0000	44.668
2106.0000	44.747
2104.0000	44.81
2102.0000	44.881
2100.0000	44.965
2098.0000	44.977
2096.0000	45.065
2094.0000	45.131
2092.0000	45.21
2090.0000	45.322
2088.0000	45.402
2086.0000	45.502
2084.0000	45.539
2082.0000	45.602
2080.0000	45.643
2078.0000	45.665
2076.0000	45.728
2074.0000	45.766
2072.0000	45.8
2070.0000	45.845
2068.0000	45.844
2066.0000	45.881
2064.0000	45.926
2062.0000	45.947
2060.0000	46.014
2058.0000	46.031
2056.0000	46.016
2054.0000	46.041
2052.0000	46.037
2050.0000	46.044
2048.0000	46.079
2046.0000	46.073
2044.0000	46.091
2042.0000	46.091
2040.0000	46.088
2038.0000	46.081
2036.0000	46.05
2034.0000	46.051
2032.0000	46.054
2030.0000	46.078
2028.0000	46.096
2026.0000	46.101
2024.0000	46.091
2022.0000	46.086
2020.0000	46.108
2018.0000	46.117
2016.0000	46.162
2014.0000	46.184
2012.0000	46.178
2010.0000	46.202
2008.0000	46.195
2006.0000	46.188
2004.0000	46.204
2002.0000	46.214
2000.0000	46.202
1998.0000	46.221
1996.0000	46.208
1994.0000	46.199
1992.0000	46.217
1990.0000	46.209
1988.0000	46.197
1986.0000	46.192
1984.0000	46.16
1982.0000	46.138
1980.0000	46.167
1978.0000	46.166
1976.0000	46.198
1974.0000	46.22
1972.0000	46.224
1970.0000	46.222
1968.0000	46.222
1966.0000	46.225
1964.0000	46.238
1962.0000	46.265
1960.0000	46.247
1958.0000	46.256
1956.0000	46.269
1954.0000	46.261
1952.0000	46.275
1950.0000	46.261
1948.0000	46.224
1946.0000	46.206
1944.0000	46.201
1942.0000	46.188
1940.0000	46.17
1938.0000	46.14
1936.0000	46.117
1934.0000	46.083
1932.0000	46.066
1930.0000	46.054
1928.0000	46.034
1926.0000	46.042
1924.0000	46.041
1922.0000	46.067
1920.0000	46.098
1918.0000	46.162
1916.0000	46.233
1914.0000	46.322
1912.0000	46.448
1910.0000	46.546
1908.0000	46.676
1906.0000	46.854
1904.0000	47.068
1902.0000	47.323
1900.0000	47.456
1898.0000	47.638
1896.0000	47.855
1894.0000	48.024
1892.0000	48.163
1890.0000	48.286
1888.0000	48.39
1886.0000	48.488
1884.0000	48.538
1882.0000	48.592
1880.0000	48.618
1878.0000	48.615
1876.0000	48.637
1874.0000	48.62
1872.0000	48.625
1870.0000	48.685
1868.0000	48.757
1866.0000	48.856
1864.0000	48.979
1862.0000	49.093
1860.0000	49.187
1858.0000	49.24
1856.0000	49.248
1854.0000	49.217
1852.0000	49.171
1850.0000	49.128
1848.0000	49.101
1846.0000	49.097
1844.0000	49.101
1842.0000	49.104
1840.0000	49.111
1838.0000	49.125
1836.0000	49.146
1834.0000	49.171
1832.0000	49.21
1830.0000	49.247
1828.0000	49.287
1826.0000	49.32
1824.0000	49.336
1822.0000	49.333
1820.0000	49.328
1818.0000	49.323
1816.0000	49.328
1814.0000	49.329
1812.0000	49.336
1810.0000	49.344
1808.0000	49.349
1806.0000	49.358
1804.0000	49.358
1802.0000	49.345
1800.0000	49.323
1798.0000	49.303
1796.0000	49.282
1794.0000	49.284
1792.0000	49.275
1790.0000	49.267
1788.0000	49.255
1786.0000	49.239
1784.0000	49.234
1782.0000	49.216
1780.0000	49.216
1778.0000	49.203
1776.0000	49.168
1774.0000	49.184
1772.0000	49.172
1770.0000	49.165
1768.0000	49.177
1766.0000	49.147
1764.0000	49.137
1762.0000	49.115
1760.0000	49.096
1758.0000	49.08
1756.0000	49.045
1754.0000	49.034
1752.0000	48.994
1750.0000	48.969
1748.0000	48.946
1746.0000	48.912
1744.0000	48.897
1742.0000	48.886
1740.0000	48.869
1738.0000	48.839
1736.0000	48.808
1734.0000	48.763
1732.0000	48.735
1730.0000	48.723
1728.0000	48.704
1726.0000	48.668
1724.0000	48.638
1722.0000	48.611
1720.0000	48.601
1718.0000	48.603
1716.0000	48.591
1714.0000	48.594
1712.0000	48.592
1710.0000	48.613
1708.0000	48.625
1706.0000	48.63
1704.0000	48.652
1702.0000	48.679
1700.0000	48.74
1698.0000	48.786
1696.0000	48.839
1694.0000	48.872
1692.0000	48.898
1690.0000	48.941
1688.0000	48.954
1686.0000	48.979
1684.0000	48.994
1682.0000	49.008
1680.0000	49.031
1678.0000	49.055
1676.0000	49.062
1674.0000	49.065
1672.0000	49.077
1670.0000	49.079
1668.0000	49.089
1666.0000	49.101
1664.0000	49.106
1662.0000	49.098
1660.0000	49.084
1658.0000	49.056
1656.0000	49.022
1654.0000	48.975
1652.0000	48.913
1650.0000	48.856
1648.0000	48.797
1646.0000	48.743
1644.0000	48.723
1642.0000	48.708
1640.0000	48.724
1638.0000	48.749
1636.0000	48.794
1634.0000	48.831
1632.0000	48.842
1630.0000	48.865
1628.0000	48.859
1626.0000	48.845
1624.0000	48.857
1622.0000	48.852
1620.0000	48.852
1618.0000	48.86
1616.0000	48.85
1614.0000	48.859
1612.0000	48.853
1610.0000	48.854
1608.0000	48.851
1606.0000	48.839
1604.0000	48.838
1602.0000	48.826
1600.0000	48.815
1598.0000	48.809
1596.0000	48.806
1594.0000	48.793
1592.0000	48.777
1590.0000	48.75
1588.0000	48.72
1586.0000	48.69
1584.0000	48.651
1582.0000	48.622
1580.0000	48.588
1578.0000	48.576
1576.0000	48.561
1574.0000	48.533
1572.0000	48.532
1570.0000	48.521
1568.0000	48.531
1566.0000	48.53
1564.0000	48.541
1562.0000	48.556
1560.0000	48.584
1558.0000	48.609
1556.0000	48.603
1554.0000	48.605
1552.0000	48.592
1550.0000	48.58
1548.0000	48.593
1546.0000	48.588
1544.0000	48.58
1542.0000	48.594
1540.0000	48.594
1538.0000	48.589
1536.0000	48.592
1534.0000	48.599
1532.0000	48.599
1530.0000	48.61
1528.0000	48.601
1526.0000	48.593
1524.0000	48.588
1522.0000	48.574
1520.0000	48.573
1518.0000	48.566
1516.0000	48.549
1514.0000	48.556
1512.0000	48.549
1510.0000	48.551
1508.0000	48.545
1506.0000	48.523
1504.0000	48.521
1502.0000	48.504
1500.0000	48.498
1498.0000	48.508
1496.0000	48.512
1494.0000	48.513
1492.0000	48.513
1490.0000	48.492
1488.0000	48.475
1486.0000	48.465
1484.0000	48.457
1482.0000	48.454
1480.0000	48.451
1478.0000	48.45
1476.0000	48.444
1474.0000	48.443
1472.0000	48.431
1470.0000	48.423
1468.0000	48.416
1466.0000	48.405
1464.0000	48.408
1462.0000	48.413
1460.0000	48.41
1458.0000	48.431
1456.0000	48.425
1454.0000	48.421
1452.0000	48.429
1450.0000	48.421
1448.0000	48.423
1446.0000	48.426
1444.0000	48.426
1442.0000	48.428
1440.0000	48.442
1438.0000	48.445
1436.0000	48.461
1434.0000	48.466
1432.0000	48.463
1430.0000	48.475
1428.0000	48.463
1426.0000	48.45
1424.0000	48.451
1422.0000	48.456
1420.0000	48.469
1418.0000	48.492
1416.0000	48.504
1414.0000	48.509
1412.0000	48.519
1410.0000	48.52
1408.0000	48.534
1406.0000	48.545
1404.0000	48.549
1402.0000	48.564
1400.0000	48.571
1398.0000	48.576
1396.0000	48.593
1394.0000	48.626
1392.0000	48.65
1390.0000	48.661
1388.0000	48.678
1386.0000	48.67
1384.0000	48.68
1382.0000	48.704
1380.0000	48.719
1378.0000	48.745
1376.0000	48.787
1374.0000	48.82
1372.0000	48.854
1370.0000	48.859
1368.0000	48.849
1366.0000	48.814
1364.0000	48.773
1362.0000	48.747
1360.0000	48.723
1358.0000	48.734
1356.0000	48.767
1354.0000	48.814
1352.0000	48.863
1350.0000	48.905
1348.0000	48.925
1346.0000	48.928
1344.0000	48.92
1342.0000	48.896
1340.0000	48.857
1338.0000	48.816
1336.0000	48.769
1334.0000	48.733
1332.0000	48.717
1330.0000	48.707
1328.0000	48.697
1326.0000	48.679
1324.0000	48.655
1322.0000	48.634
1320.0000	48.623
1318.0000	48.611
1316.0000	48.614
1314.0000	48.612
1312.0000	48.61
1310.0000	48.601
1308.0000	48.593
1306.0000	48.587
1304.0000	48.586
1302.0000	48.595
1300.0000	48.592
1298.0000	48.601
1296.0000	48.591
1294.0000	48.569
1292.0000	48.562
1290.0000	48.539
1288.0000	48.528
1286.0000	48.544
1284.0000	48.541
1282.0000	48.536
1280.0000	48.526
1278.0000	48.512
1276.0000	48.495
1274.0000	48.485
1272.0000	48.479
1270.0000	48.463
1268.0000	48.457
1266.0000	48.46
1264.0000	48.461
1262.0000	48.456
1260.0000	48.45
1258.0000	48.441
1256.0000	48.436
1254.0000	48.438
1252.0000	48.435
1250.0000	48.421
1248.0000	48.402
1246.0000	48.391
1244.0000	48.385
1242.0000	48.381
1240.0000	48.38
1238.0000	48.382
1236.0000	48.374
1234.0000	48.367
1232.0000	48.367
1230.0000	48.351
1228.0000	48.344
1226.0000	48.341
1224.0000	48.323
1222.0000	48.33
1220.0000	48.324
1218.0000	48.313
1216.0000	48.305
1214.0000	48.28
1212.0000	48.265
1210.0000	48.252
1208.0000	48.24
1206.0000	48.218
1204.0000	48.195
1202.0000	48.171
1200.0000	48.172
1198.0000	48.162
1196.0000	48.146
1194.0000	48.149
1192.0000	48.131
1190.0000	48.11
1188.0000	48.068
1186.0000	48.03
1184.0000	48.018
1182.0000	48.006
1180.0000	48.033
1178.0000	48.062
1176.0000	48.084
1174.0000	48.104
1172.0000	48.109
1170.0000	48.113
1168.0000	48.103
1166.0000	48.111
1164.0000	48.118
1162.0000	48.122
1160.0000	48.119
1158.0000	48.109
1156.0000	48.088
1154.0000	48.06
1152.0000	48.061
1150.0000	48.051
1148.0000	48.039
1146.0000	48.042
1144.0000	48.025
1142.0000	48.023
1140.0000	48.028
1138.0000	48.021
1136.0000	48.029
1134.0000	48.029
1132.0000	48.024
1130.0000	48.011
1128.0000	48.013
1126.0000	48.012
1124.0000	48.007
1122.0000	47.987
1120.0000	47.964
1118.0000	47.939
1116.0000	47.946
1114.0000	47.944
1112.0000	47.937
1110.0000	47.928
1108.0000	47.903
1106.0000	47.906
1104.0000	47.905
1102.0000	47.906
1100.0000	47.895
1098.0000	47.881
1096.0000	47.852
1094.0000	47.834
1092.0000	47.831
1090.0000	47.844
1088.0000	47.857
1086.0000	47.857
1084.0000	47.842
1082.0000	47.811
1080.0000	47.784
1078.0000	47.757
1076.0000	47.748
1074.0000	47.739
1072.0000	47.747
1070.0000	47.74
1068.0000	47.731
1066.0000	47.715
1064.0000	47.695
1062.0000	47.702
1060.0000	47.696
1058.0000	47.684
1056.0000	47.672
1054.0000	47.655
1052.0000	47.649
1050.0000	47.657
1048.0000	47.639
1046.0000	47.614
1044.0000	47.572
1042.0000	47.544
1040.0000	47.54
1038.0000	47.548
1036.0000	47.545
1034.0000	47.541
1032.0000	47.525
1030.0000	47.509
1028.0000	47.511
1026.0000	47.493
1024.0000	47.475
1022.0000	47.447
1020.0000	47.438
1018.0000	47.433
1016.0000	47.448
1014.0000	47.454
1012.0000	47.452
1010.0000	47.451
1008.0000	47.442
1006.0000	47.437
1004.0000	47.424
1002.0000	47.408
1000.0000	47.391
998.0000	47.384
996.0000	47.381
994.0000	47.388
992.0000	47.374
990.0000	47.351
988.0000	47.336
986.0000	47.3
984.0000	47.286
982.0000	47.276
980.0000	47.249
978.0000	47.241
976.0000	47.234
974.0000	47.231
972.0000	47.225
970.0000	47.229
968.0000	47.225
966.0000	47.203
964.0000	47.192
962.0000	47.163
960.0000	47.135
958.0000	47.127
956.0000	47.115
954.0000	47.116
952.0000	47.11
950.0000	47.106
948.0000	47.079
946.0000	47.054
944.0000	47.053
942.0000	47.032
940.0000	47.045
938.0000	47.028
936.0000	47.003
934.0000	46.975
932.0000	46.943
930.0000	46.93
928.0000	46.914
926.0000	46.908
924.0000	46.91
922.0000	46.909
920.0000	46.9
918.0000	46.891
916.0000	46.858
914.0000	46.817
912.0000	46.797
910.0000	46.773
908.0000	46.76
906.0000	46.775
904.0000	46.762
902.0000	46.729
900.0000	46.71
898.0000	46.683
896.0000	46.639
894.0000	46.644
892.0000	46.614
890.0000	46.602
888.0000	46.595
886.0000	46.586
884.0000	46.587
882.0000	46.559
880.0000	46.558
878.0000	46.542
876.0000	46.523
874.0000	46.523
872.0000	46.521
870.0000	46.494
868.0000	46.528
866.0000	46.527
864.0000	46.512
862.0000	46.531
860.0000	46.527
858.0000	46.56
856.0000	46.615
854.0000	46.636
852.0000	46.614
850.0000	46.313
848.0000	46.205
846.0000	46.143
844.0000	46.149
842.0000	46.144
840.0000	46.128
838.0000	46.126
836.0000	46.118
834.0000	46.097
832.0000	46.096
830.0000	46.084
828.0000	46.077
826.0000	46.093
824.0000	46.092
822.0000	46.091
820.0000	46.091
818.0000	46.074
816.0000	46.057
814.0000	46.06
812.0000	46.034
810.0000	46.023
808.0000	46.017
806.0000	45.985
804.0000	45.959
802.0000	45.93
800.0000	45.892
798.0000	45.875
796.0000	45.868
794.0000	45.853
792.0000	45.831
790.0000	45.792
788.0000	45.757
786.0000	45.72
784.0000	45.694
782.0000	45.659
780.0000	45.634
778.0000	45.603
776.0000	45.579
774.0000	45.56
772.0000	45.522
770.0000	45.496
768.0000	45.456
766.0000	45.411
764.0000	45.384
762.0000	45.34
760.0000	45.299
758.0000	45.274
756.0000	45.224
754.0000	45.186
752.0000	45.158
750.0000	45.11
748.0000	45.08
746.0000	45.044
744.0000	44.951
742.0000	44.907
740.0000	44.915
738.0000	44.9
736.0000	44.87
734.0000	44.836
732.0000	44.791
730.0000	44.752
728.0000	44.72
726.0000	44.695
724.0000	44.665
722.0000	44.63
720.0000	44.585
718.0000	44.541
716.0000	44.501
714.0000	44.467
712.0000	44.447
710.0000	44.428
708.0000	44.422
706.0000	44.421
704.0000	44.424
702.0000	44.425
700.0000	44.418
698.0000	44.388
696.0000	44.304
694.0000	44.138
692.0000	43.906
690.0000	43.65
688.0000	43.426
686.0000	43.298
684.0000	43.263
682.0000	43.325
680.0000	43.447
678.0000	43.542
676.0000	43.592
674.0000	43.594
672.0000	43.522
670.0000	43.465
668.0000	43.42
666.0000	43.364
664.0000	43.322
662.0000	43.276
660.0000	43.216
658.0000	43.156
656.0000	43.1
654.0000	43.029
652.0000	42.972
650.0000	42.914
648.0000	42.854
646.0000	42.792
644.0000	42.732
642.0000	42.673
640.0000	42.611
638.0000	42.557
636.0000	42.49
634.0000	42.424
632.0000	42.351
630.0000	42.275
628.0000	42.196
626.0000	42.13
624.0000	42.055
622.0000	41.98
620.0000	41.908
618.0000	41.83
616.0000	41.745
614.0000	41.683
612.0000	41.616
610.0000	41.539
608.0000	41.483
606.0000	41.406
604.0000	41.335
602.0000	41.275
600.0000	41.207
598.0000	41.135
596.0000	41.077
594.0000	41.009
592.0000	40.957
590.0000	40.924
588.0000	40.877
586.0000	40.834
584.0000	40.786
582.0000	40.726
580.0000	40.673
578.0000	40.633
576.0000	40.585
574.0000	40.544
572.0000	40.503
570.0000	40.47
568.0000	40.442
566.0000	40.417
564.0000	40.394
562.0000	40.366
560.0000	40.334
558.0000	40.305
556.0000	40.287
554.0000	40.268
552.0000	40.259
550.0000	40.24
548.0000	40.222
546.0000	40.198
544.0000	40.173
542.0000	40.157
540.0000	40.134
538.0000	40.092
536.0000	40.059
534.0000	40.012
532.0000	39.951
530.0000	39.906
528.0000	39.847
526.0000	39.779
524.0000	39.65
522.0000	39.504
520.0000	39.447
518.0000	39.398
516.0000	39.306
514.0000	39.157
512.0000	38.996
510.0000	38.835
508.0000	38.647
506.0000	38.445
504.0000	38.232
502.0000	37.999
500.0000	37.762
498.0000	37.514
496.0000	37.25
494.0000	36.974
492.0000	36.689
490.0000	36.394
488.0000	36.087
486.0000	35.773
484.0000	35.455
482.0000	35.117
480.0000	34.794
478.0000	34.459
476.0000	34.116
474.0000	33.796
472.0000	33.454
470.0000	33.114
468.0000	32.789
466.0000	32.461
464.0000	32.144
462.0000	31.852
460.0000	31.551
458.0000	31.263
456.0000	30.992
454.0000	30.73
452.0000	30.495
450.0000	30.286
448.0000	30.103
446.0000	29.946
444.0000	29.822
442.0000	29.711
440.0000	29.621
438.0000	29.546
436.0000	29.488
434.0000	29.438
432.0000	29.392
430.0000	29.331
428.0000	29.272
426.0000	29.247
424.0000	29.295
422.0000	29.366
420.0000	29.485
418.0000	29.561
416.0000	29.657
414.0000	29.76
412.0000	29.861
410.0000	29.973
408.0000	30.087
406.0000	30.206
404.0000	30.331
402.0000	30.459
400.0000	30.59
398.0000	30.727
396.0000	30.862
394.0000	31.001
392.0000	31.136
390.0000	31.271
388.0000	31.411
386.0000	31.544
384.0000	31.676
382.0000	31.8
380.0000	31.908
378.0000	32.009
376.0000	32.098
374.0000	32.236
372.0000	32.268
370.0000	32.501
368.0000	32.549
366.0000	32.522
364.0000	32.424
362.0000	32.313
360.0000	32.2
358.0000	32.068
356.0000	31.91
354.0000	31.747
352.0000	31.573
350.0000	31.379
348.0000	31.175
346.0000	30.967
344.0000	30.599
342.0000	30.299
340.0000	30.297
338.0000	30.276
336.0000	30.125
334.0000	29.861
332.0000	29.585
330.0000	29.311
328.0000	29.021
326.0000	28.721
324.0000	28.391
322.0000	28.035
320.0000	27.659
318.0000	27.247
316.0000	26.803
314.0000	26.343
312.0000	25.829
310.0000	25.271
308.0000	24.649
306.0000	23.977
304.0000	23.247
302.0000	22.517
300.0000	21.747
298.0000	20.959
296.0000	20.18
294.0000	19.384
292.0000	18.668
290.0000	18.011
288.0000	17.581
286.0000	17.463
284.0000	17.698
282.0000	18.796
280.0000	20.586
278.0000	22.805
276.0000	25.26
274.0000	27.312
272.0000	28.834
270.0000	30.108
268.0000	30.59
266.0000	30.983
264.0000	31.078
262.0000	31.064
260.0000	31.211
258.0000	31.371
256.0000	31.543
254.0000	31.46
252.0000	31.492
250.0000	31.243
248.0000	30.96
246.0000	30.656
244.0000	30.788
242.0000	30.986
240.0000	31.266
238.0000	31.442
236.0000	31.257
234.0000	30.995
232.0000	31.066
230.0000	30.968
228.0000	30.959
226.0000	30.939
224.0000	30.626
222.0000	30.65
220.0000	30.589
218.0000	30.658
216.0000	30.915
214.0000	31.147
212.0000	31.478
210.0000	31.379
208.0000	31.349
206.0000	31.099
204.0000	30.775
202.0000	30.408
200.0000	30.182
198.0000	30.301
196.0000	30.421
194.0000	31.075
192.0000	31.014
190.0000	30.949
