# Supplementary material for: Exploring nanoarchitectonics and optical properties of PAA-ZnO@BCP wide-band-gap organic semiconductors
Source: Sci Rep. 2024 Feb 6;14:3060. doi: 10.1038/s41598-024-53469-3 (PMC10847419; doi:10.1038/s41598-024-53469-3)
Supplement: Supplementary file 13 — Supplementary Information 13. [file 41598_2024_53469_MOESM13_ESM.txt]

TITLE
DATA TYPE
ORIGIN	JASCO
OWNER
DATE	02/01/01
TIME	02:14:39
SPECTROMETER/DATA SYSTEM	JASCO Corp., V-570, Rev. 1.00
RESOLUTION
DELTAX	-2
XUNITS	NANOMETERS
YUNITS	REFLECTANCE
FIRSTX	2500.0000
LASTX	190.0000
NPOINTS	1156
FIRSTY	0.02621
MAXY	0.03475
MINY	0.01723
XYDATA
2500.0000	2.621
2498.0000	2.628
2496.0000	2.61
2494.0000	2.627
2492.0000	2.635
2490.0000	2.646
2488.0000	2.642
2486.0000	2.642
2484.0000	2.653
2482.0000	2.664
2480.0000	2.665
2478.0000	2.665
2476.0000	2.684
2474.0000	2.672
2472.0000	2.683
2470.0000	2.688
2468.0000	2.688
2466.0000	2.676
2464.0000	2.695
2462.0000	2.699
2460.0000	2.682
2458.0000	2.705
2456.0000	2.684
2454.0000	2.681
2452.0000	2.669
2450.0000	2.662
2448.0000	2.677
2446.0000	2.677
2444.0000	2.687
2442.0000	2.678
2440.0000	2.672
2438.0000	2.674
2436.0000	2.684
2434.0000	2.675
2432.0000	2.678
2430.0000	2.671
2428.0000	2.668
2426.0000	2.689
2424.0000	2.683
2422.0000	2.687
2420.0000	2.67
2418.0000	2.671
2416.0000	2.689
2414.0000	2.699
2412.0000	2.71
2410.0000	2.712
2408.0000	2.72
2406.0000	2.714
2404.0000	2.72
2402.0000	2.722
2400.0000	2.725
2398.0000	2.729
2396.0000	2.737
2394.0000	2.751
2392.0000	2.745
2390.0000	2.743
2388.0000	2.742
2386.0000	2.745
2384.0000	2.744
2382.0000	2.749
2380.0000	2.751
2378.0000	2.734
2376.0000	2.733
2374.0000	2.73
2372.0000	2.718
2370.0000	2.72
2368.0000	2.722
2366.0000	2.71
2364.0000	2.714
2362.0000	2.723
2360.0000	2.699
2358.0000	2.709
2356.0000	2.711
2354.0000	2.704
2352.0000	2.703
2350.0000	2.713
2348.0000	2.715
2346.0000	2.71
2344.0000	2.731
2342.0000	2.726
2340.0000	2.736
2338.0000	2.742
2336.0000	2.748
2334.0000	2.748
2332.0000	2.744
2330.0000	2.748
2328.0000	2.739
2326.0000	2.745
2324.0000	2.73
2322.0000	2.729
2320.0000	2.731
2318.0000	2.734
2316.0000	2.733
2314.0000	2.731
2312.0000	2.744
2310.0000	2.734
2308.0000	2.743
2306.0000	2.751
2304.0000	2.75
2302.0000	2.754
2300.0000	2.752
2298.0000	2.742
2296.0000	2.73
2294.0000	2.723
2292.0000	2.727
2290.0000	2.722
2288.0000	2.717
2286.0000	2.719
2284.0000	2.697
2282.0000	2.706
2280.0000	2.702
2278.0000	2.686
2276.0000	2.702
2274.0000	2.694
2272.0000	2.699
2270.0000	2.698
2268.0000	2.699
2266.0000	2.704
2264.0000	2.705
2262.0000	2.711
2260.0000	2.717
2258.0000	2.723
2256.0000	2.724
2254.0000	2.739
2252.0000	2.737
2250.0000	2.736
2248.0000	2.73
2246.0000	2.738
2244.0000	2.744
2242.0000	2.741
2240.0000	2.744
2238.0000	2.733
2236.0000	2.743
2234.0000	2.741
2232.0000	2.741
2230.0000	2.751
2228.0000	2.74
2226.0000	2.74
2224.0000	2.753
2222.0000	2.749
2220.0000	2.741
2218.0000	2.745
2216.0000	2.733
2214.0000	2.716
2212.0000	2.713
2210.0000	2.692
2208.0000	2.678
2206.0000	2.69
2204.0000	2.692
2202.0000	2.678
2200.0000	2.698
2198.0000	2.689
2196.0000	2.673
2194.0000	2.684
2192.0000	2.671
2190.0000	2.678
2188.0000	2.673
2186.0000	2.681
2184.0000	2.683
2182.0000	2.673
2180.0000	2.683
2178.0000	2.683
2176.0000	2.686
2174.0000	2.684
2172.0000	2.686
2170.0000	2.692
2168.0000	2.702
2166.0000	2.703
2164.0000	2.702
2162.0000	2.713
2160.0000	2.697
2158.0000	2.693
2156.0000	2.695
2154.0000	2.692
2152.0000	2.697
2150.0000	2.706
2148.0000	2.712
2146.0000	2.699
2144.0000	2.695
2142.0000	2.689
2140.0000	2.681
2138.0000	2.676
2136.0000	2.679
2134.0000	2.679
2132.0000	2.682
2130.0000	2.688
2128.0000	2.683
2126.0000	2.68
2124.0000	2.68
2122.0000	2.681
2120.0000	2.666
2118.0000	2.673
2116.0000	2.676
2114.0000	2.668
2112.0000	2.682
2110.0000	2.683
2108.0000	2.681
2106.0000	2.677
2104.0000	2.687
2102.0000	2.689
2100.0000	2.689
2098.0000	2.697
2096.0000	2.696
2094.0000	2.703
2092.0000	2.706
2090.0000	2.713
2088.0000	2.719
2086.0000	2.72
2084.0000	2.732
2082.0000	2.727
2080.0000	2.734
2078.0000	2.73
2076.0000	2.735
2074.0000	2.745
2072.0000	2.743
2070.0000	2.746
2068.0000	2.736
2066.0000	2.739
2064.0000	2.729
2062.0000	2.736
2060.0000	2.738
2058.0000	2.735
2056.0000	2.734
2054.0000	2.725
2052.0000	2.733
2050.0000	2.734
2048.0000	2.746
2046.0000	2.748
2044.0000	2.741
2042.0000	2.736
2040.0000	2.741
2038.0000	2.738
2036.0000	2.742
2034.0000	2.746
2032.0000	2.734
2030.0000	2.735
2028.0000	2.725
2026.0000	2.722
2024.0000	2.714
2022.0000	2.72
2020.0000	2.717
2018.0000	2.71
2016.0000	2.719
2014.0000	2.712
2012.0000	2.719
2010.0000	2.719
2008.0000	2.724
2006.0000	2.729
2004.0000	2.723
2002.0000	2.733
2000.0000	2.731
1998.0000	2.731
1996.0000	2.733
1994.0000	2.727
1992.0000	2.729
1990.0000	2.732
1988.0000	2.734
1986.0000	2.735
1984.0000	2.742
1982.0000	2.735
1980.0000	2.738
1978.0000	2.737
1976.0000	2.735
1974.0000	2.738
1972.0000	2.742
1970.0000	2.751
1968.0000	2.75
1966.0000	2.754
1964.0000	2.757
1962.0000	2.763
1960.0000	2.762
1958.0000	2.761
1956.0000	2.766
1954.0000	2.767
1952.0000	2.766
1950.0000	2.767
1948.0000	2.765
1946.0000	2.753
1944.0000	2.75
1942.0000	2.745
1940.0000	2.737
1938.0000	2.745
1936.0000	2.744
1934.0000	2.746
1932.0000	2.747
1930.0000	2.741
1928.0000	2.738
1926.0000	2.741
1924.0000	2.745
1922.0000	2.741
1920.0000	2.749
1918.0000	2.752
1916.0000	2.756
1914.0000	2.764
1912.0000	2.775
1910.0000	2.784
1908.0000	2.781
1906.0000	2.784
1904.0000	2.791
1902.0000	2.807
1900.0000	2.816
1898.0000	2.812
1896.0000	2.804
1894.0000	2.804
1892.0000	2.811
1890.0000	2.811
1888.0000	2.809
1886.0000	2.808
1884.0000	2.804
1882.0000	2.805
1880.0000	2.807
1878.0000	2.814
1876.0000	2.819
1874.0000	2.827
1872.0000	2.827
1870.0000	2.829
1868.0000	2.829
1866.0000	2.826
1864.0000	2.836
1862.0000	2.835
1860.0000	2.836
1858.0000	2.834
1856.0000	2.836
1854.0000	2.833
1852.0000	2.836
1850.0000	2.845
1848.0000	2.84
1846.0000	2.844
1844.0000	2.84
1842.0000	2.836
1840.0000	2.831
1838.0000	2.828
1836.0000	2.835
1834.0000	2.833
1832.0000	2.835
1830.0000	2.836
1828.0000	2.829
1826.0000	2.829
1824.0000	2.831
1822.0000	2.828
1820.0000	2.825
1818.0000	2.824
1816.0000	2.82
1814.0000	2.821
1812.0000	2.822
1810.0000	2.822
1808.0000	2.823
1806.0000	2.819
1804.0000	2.817
1802.0000	2.814
1800.0000	2.812
1798.0000	2.813
1796.0000	2.812
1794.0000	2.81
1792.0000	2.81
1790.0000	2.811
1788.0000	2.813
1786.0000	2.811
1784.0000	2.81
1782.0000	2.81
1780.0000	2.807
1778.0000	2.813
1776.0000	2.813
1774.0000	2.807
1772.0000	2.811
1770.0000	2.809
1768.0000	2.809
1766.0000	2.807
1764.0000	2.805
1762.0000	2.803
1760.0000	2.8
1758.0000	2.804
1756.0000	2.805
1754.0000	2.807
1752.0000	2.807
1750.0000	2.808
1748.0000	2.807
1746.0000	2.803
1744.0000	2.805
1742.0000	2.806
1740.0000	2.809
1738.0000	2.807
1736.0000	2.81
1734.0000	2.809
1732.0000	2.808
1730.0000	2.811
1728.0000	2.809
1726.0000	2.814
1724.0000	2.808
1722.0000	2.811
1720.0000	2.814
1718.0000	2.81
1716.0000	2.816
1714.0000	2.817
1712.0000	2.82
1710.0000	2.82
1708.0000	2.824
1706.0000	2.824
1704.0000	2.823
1702.0000	2.827
1700.0000	2.826
1698.0000	2.827
1696.0000	2.827
1694.0000	2.828
1692.0000	2.827
1690.0000	2.83
1688.0000	2.828
1686.0000	2.828
1684.0000	2.832
1682.0000	2.829
1680.0000	2.829
1678.0000	2.825
1676.0000	2.821
1674.0000	2.818
1672.0000	2.817
1670.0000	2.826
1668.0000	2.824
1666.0000	2.825
1664.0000	2.827
1662.0000	2.825
1660.0000	2.825
1658.0000	2.823
1656.0000	2.827
1654.0000	2.821
1652.0000	2.825
1650.0000	2.824
1648.0000	2.824
1646.0000	2.825
1644.0000	2.821
1642.0000	2.826
1640.0000	2.823
1638.0000	2.824
1636.0000	2.825
1634.0000	2.826
1632.0000	2.822
1630.0000	2.825
1628.0000	2.827
1626.0000	2.822
1624.0000	2.826
1622.0000	2.82
1620.0000	2.813
1618.0000	2.81
1616.0000	2.807
1614.0000	2.808
1612.0000	2.812
1610.0000	2.814
1608.0000	2.813
1606.0000	2.815
1604.0000	2.813
1602.0000	2.815
1600.0000	2.807
1598.0000	2.806
1596.0000	2.804
1594.0000	2.796
1592.0000	2.803
1590.0000	2.8
1588.0000	2.802
1586.0000	2.797
1584.0000	2.798
1582.0000	2.798
1580.0000	2.795
1578.0000	2.802
1576.0000	2.798
1574.0000	2.801
1572.0000	2.798
1570.0000	2.8
1568.0000	2.803
1566.0000	2.798
1564.0000	2.799
1562.0000	2.796
1560.0000	2.796
1558.0000	2.796
1556.0000	2.797
1554.0000	2.799
1552.0000	2.795
1550.0000	2.798
1548.0000	2.798
1546.0000	2.8
1544.0000	2.8
1542.0000	2.8
1540.0000	2.799
1538.0000	2.798
1536.0000	2.799
1534.0000	2.798
1532.0000	2.798
1530.0000	2.795
1528.0000	2.793
1526.0000	2.793
1524.0000	2.796
1522.0000	2.798
1520.0000	2.8
1518.0000	2.804
1516.0000	2.798
1514.0000	2.795
1512.0000	2.797
1510.0000	2.799
1508.0000	2.798
1506.0000	2.799
1504.0000	2.799
1502.0000	2.795
1500.0000	2.793
1498.0000	2.792
1496.0000	2.793
1494.0000	2.793
1492.0000	2.795
1490.0000	2.794
1488.0000	2.79
1486.0000	2.789
1484.0000	2.788
1482.0000	2.79
1480.0000	2.789
1478.0000	2.79
1476.0000	2.791
1474.0000	2.788
1472.0000	2.79
1470.0000	2.786
1468.0000	2.782
1466.0000	2.782
1464.0000	2.779
1462.0000	2.778
1460.0000	2.779
1458.0000	2.778
1456.0000	2.777
1454.0000	2.774
1452.0000	2.773
1450.0000	2.774
1448.0000	2.772
1446.0000	2.775
1444.0000	2.773
1442.0000	2.771
1440.0000	2.774
1438.0000	2.773
1436.0000	2.776
1434.0000	2.773
1432.0000	2.776
1430.0000	2.776
1428.0000	2.772
1426.0000	2.773
1424.0000	2.77
1422.0000	2.773
1420.0000	2.773
1418.0000	2.775
1416.0000	2.775
1414.0000	2.77
1412.0000	2.77
1410.0000	2.771
1408.0000	2.77
1406.0000	2.768
1404.0000	2.772
1402.0000	2.772
1400.0000	2.772
1398.0000	2.775
1396.0000	2.773
1394.0000	2.775
1392.0000	2.775
1390.0000	2.775
1388.0000	2.776
1386.0000	2.776
1384.0000	2.777
1382.0000	2.779
1380.0000	2.781
1378.0000	2.778
1376.0000	2.779
1374.0000	2.781
1372.0000	2.781
1370.0000	2.783
1368.0000	2.782
1366.0000	2.785
1364.0000	2.785
1362.0000	2.784
1360.0000	2.787
1358.0000	2.783
1356.0000	2.781
1354.0000	2.779
1352.0000	2.779
1350.0000	2.777
1348.0000	2.773
1346.0000	2.775
1344.0000	2.774
1342.0000	2.774
1340.0000	2.779
1338.0000	2.779
1336.0000	2.776
1334.0000	2.773
1332.0000	2.769
1330.0000	2.768
1328.0000	2.768
1326.0000	2.768
1324.0000	2.77
1322.0000	2.77
1320.0000	2.77
1318.0000	2.769
1316.0000	2.768
1314.0000	2.767
1312.0000	2.768
1310.0000	2.77
1308.0000	2.768
1306.0000	2.767
1304.0000	2.764
1302.0000	2.765
1300.0000	2.764
1298.0000	2.763
1296.0000	2.763
1294.0000	2.759
1292.0000	2.759
1290.0000	2.757
1288.0000	2.758
1286.0000	2.756
1284.0000	2.756
1282.0000	2.755
1280.0000	2.752
1278.0000	2.755
1276.0000	2.753
1274.0000	2.752
1272.0000	2.753
1270.0000	2.751
1268.0000	2.747
1266.0000	2.747
1264.0000	2.746
1262.0000	2.744
1260.0000	2.747
1258.0000	2.748
1256.0000	2.751
1254.0000	2.748
1252.0000	2.748
1250.0000	2.748
1248.0000	2.744
1246.0000	2.747
1244.0000	2.746
1242.0000	2.747
1240.0000	2.747
1238.0000	2.748
1236.0000	2.751
1234.0000	2.749
1232.0000	2.752
1230.0000	2.751
1228.0000	2.752
1226.0000	2.752
1224.0000	2.751
1222.0000	2.752
1220.0000	2.751
1218.0000	2.752
1216.0000	2.751
1214.0000	2.754
1212.0000	2.753
1210.0000	2.754
1208.0000	2.752
1206.0000	2.751
1204.0000	2.749
1202.0000	2.751
1200.0000	2.752
1198.0000	2.755
1196.0000	2.752
1194.0000	2.752
1192.0000	2.753
1190.0000	2.753
1188.0000	2.753
1186.0000	2.753
1184.0000	2.75
1182.0000	2.753
1180.0000	2.749
1178.0000	2.75
1176.0000	2.751
1174.0000	2.749
1172.0000	2.751
1170.0000	2.748
1168.0000	2.746
1166.0000	2.744
1164.0000	2.746
1162.0000	2.745
1160.0000	2.747
1158.0000	2.745
1156.0000	2.747
1154.0000	2.749
1152.0000	2.746
1150.0000	2.748
1148.0000	2.745
1146.0000	2.744
1144.0000	2.745
1142.0000	2.746
1140.0000	2.746
1138.0000	2.745
1136.0000	2.744
1134.0000	2.742
1132.0000	2.743
1130.0000	2.743
1128.0000	2.748
1126.0000	2.75
1124.0000	2.747
1122.0000	2.748
1120.0000	2.747
1118.0000	2.751
1116.0000	2.75
1114.0000	2.751
1112.0000	2.751
1110.0000	2.749
1108.0000	2.752
1106.0000	2.753
1104.0000	2.753
1102.0000	2.755
1100.0000	2.755
1098.0000	2.758
1096.0000	2.761
1094.0000	2.76
1092.0000	2.76
1090.0000	2.761
1088.0000	2.759
1086.0000	2.76
1084.0000	2.763
1082.0000	2.764
1080.0000	2.766
1078.0000	2.766
1076.0000	2.77
1074.0000	2.767
1072.0000	2.769
1070.0000	2.769
1068.0000	2.77
1066.0000	2.771
1064.0000	2.77
1062.0000	2.772
1060.0000	2.769
1058.0000	2.771
1056.0000	2.772
1054.0000	2.774
1052.0000	2.775
1050.0000	2.773
1048.0000	2.774
1046.0000	2.773
1044.0000	2.776
1042.0000	2.778
1040.0000	2.781
1038.0000	2.785
1036.0000	2.785
1034.0000	2.785
1032.0000	2.784
1030.0000	2.784
1028.0000	2.781
1026.0000	2.782
1024.0000	2.783
1022.0000	2.786
1020.0000	2.784
1018.0000	2.787
1016.0000	2.791
1014.0000	2.789
1012.0000	2.797
1010.0000	2.799
1008.0000	2.805
1006.0000	2.804
1004.0000	2.807
1002.0000	2.811
1000.0000	2.811
998.0000	2.816
996.0000	2.815
994.0000	2.821
992.0000	2.822
990.0000	2.827
988.0000	2.832
986.0000	2.833
984.0000	2.835
982.0000	2.837
980.0000	2.845
978.0000	2.844
976.0000	2.848
974.0000	2.852
972.0000	2.858
970.0000	2.862
968.0000	2.866
966.0000	2.878
964.0000	2.876
962.0000	2.881
960.0000	2.888
958.0000	2.892
956.0000	2.896
954.0000	2.902
952.0000	2.909
950.0000	2.908
948.0000	2.915
946.0000	2.916
944.0000	2.92
942.0000	2.923
940.0000	2.927
938.0000	2.94
936.0000	2.94
934.0000	2.946
932.0000	2.952
930.0000	2.954
928.0000	2.965
926.0000	2.974
924.0000	2.98
922.0000	2.986
920.0000	2.993
918.0000	2.992
916.0000	3.004
914.0000	3.013
912.0000	3.025
910.0000	3.031
908.0000	3.035
906.0000	3.041
904.0000	3.034
902.0000	3.045
900.0000	3.052
898.0000	3.068
896.0000	3.075
894.0000	3.1
892.0000	3.116
890.0000	3.11
888.0000	3.142
886.0000	3.144
884.0000	3.174
882.0000	3.168
880.0000	3.166
878.0000	3.19
876.0000	3.186
874.0000	3.226
872.0000	3.248
870.0000	3.267
868.0000	3.271
866.0000	3.305
864.0000	3.336
862.0000	3.347
860.0000	3.383
858.0000	3.383
856.0000	3.407
854.0000	3.429
852.0000	3.475
850.0000	3.289
848.0000	3.172
846.0000	3.141
844.0000	3.153
842.0000	3.156
840.0000	3.158
838.0000	3.162
836.0000	3.166
834.0000	3.17
832.0000	3.176
830.0000	3.178
828.0000	3.178
826.0000	3.183
824.0000	3.181
822.0000	3.179
820.0000	3.178
818.0000	3.173
816.0000	3.176
814.0000	3.175
812.0000	3.175
810.0000	3.175
808.0000	3.171
806.0000	3.168
804.0000	3.168
802.0000	3.166
800.0000	3.164
798.0000	3.161
796.0000	3.157
794.0000	3.152
792.0000	3.149
790.0000	3.144
788.0000	3.139
786.0000	3.137
784.0000	3.133
782.0000	3.131
780.0000	3.129
778.0000	3.124
776.0000	3.118
774.0000	3.115
772.0000	3.11
770.0000	3.105
768.0000	3.103
766.0000	3.099
764.0000	3.094
762.0000	3.095
760.0000	3.094
758.0000	3.093
756.0000	3.091
754.0000	3.087
752.0000	3.081
750.0000	3.077
748.0000	3.074
746.0000	3.07
744.0000	3.065
742.0000	3.062
740.0000	3.059
738.0000	3.057
736.0000	3.058
734.0000	3.059
732.0000	3.056
730.0000	3.053
728.0000	3.05
726.0000	3.048
724.0000	3.047
722.0000	3.046
720.0000	3.045
718.0000	3.043
716.0000	3.042
714.0000	3.041
712.0000	3.04
710.0000	3.039
708.0000	3.039
706.0000	3.04
704.0000	3.042
702.0000	3.044
700.0000	3.044
698.0000	3.044
696.0000	3.042
694.0000	3.038
692.0000	3.031
690.0000	3.021
688.0000	3.009
686.0000	2.999
684.0000	2.992
682.0000	2.989
680.0000	2.991
678.0000	2.996
676.0000	2.998
674.0000	2.999
672.0000	2.999
670.0000	2.996
668.0000	2.995
666.0000	2.993
664.0000	2.99
662.0000	2.988
660.0000	2.987
658.0000	2.986
656.0000	2.983
654.0000	2.982
652.0000	2.978
650.0000	2.976
648.0000	2.975
646.0000	2.971
644.0000	2.969
642.0000	2.968
640.0000	2.967
638.0000	2.966
636.0000	2.964
634.0000	2.961
632.0000	2.957
630.0000	2.956
628.0000	2.952
626.0000	2.95
624.0000	2.949
622.0000	2.946
620.0000	2.945
618.0000	2.943
616.0000	2.94
614.0000	2.937
612.0000	2.935
610.0000	2.933
608.0000	2.93
606.0000	2.929
604.0000	2.928
602.0000	2.927
600.0000	2.925
598.0000	2.923
596.0000	2.921
594.0000	2.918
592.0000	2.918
590.0000	2.916
588.0000	2.914
586.0000	2.912
584.0000	2.91
582.0000	2.908
580.0000	2.906
578.0000	2.905
576.0000	2.902
574.0000	2.901
572.0000	2.9
570.0000	2.899
568.0000	2.898
566.0000	2.897
564.0000	2.896
562.0000	2.895
560.0000	2.895
558.0000	2.893
556.0000	2.893
554.0000	2.892
552.0000	2.891
550.0000	2.889
548.0000	2.889
546.0000	2.888
544.0000	2.888
542.0000	2.889
540.0000	2.887
538.0000	2.886
536.0000	2.886
534.0000	2.883
532.0000	2.882
530.0000	2.881
528.0000	2.879
526.0000	2.877
524.0000	2.873
522.0000	2.871
520.0000	2.871
518.0000	2.87
516.0000	2.868
514.0000	2.865
512.0000	2.86
510.0000	2.856
508.0000	2.851
506.0000	2.846
504.0000	2.84
502.0000	2.834
500.0000	2.829
498.0000	2.823
496.0000	2.817
494.0000	2.809
492.0000	2.802
490.0000	2.793
488.0000	2.785
486.0000	2.778
484.0000	2.77
482.0000	2.764
480.0000	2.756
478.0000	2.748
476.0000	2.741
474.0000	2.731
472.0000	2.724
470.0000	2.717
468.0000	2.709
466.0000	2.703
464.0000	2.697
462.0000	2.689
460.0000	2.682
458.0000	2.673
456.0000	2.66
454.0000	2.65
452.0000	2.64
450.0000	2.632
448.0000	2.626
446.0000	2.621
444.0000	2.617
442.0000	2.614
440.0000	2.611
438.0000	2.61
436.0000	2.611
434.0000	2.613
432.0000	2.615
430.0000	2.614
428.0000	2.611
426.0000	2.606
424.0000	2.603
422.0000	2.608
420.0000	2.61
418.0000	2.613
416.0000	2.617
414.0000	2.62
412.0000	2.624
410.0000	2.625
408.0000	2.63
406.0000	2.634
404.0000	2.637
402.0000	2.641
400.0000	2.645
398.0000	2.647
396.0000	2.649
394.0000	2.651
392.0000	2.65
390.0000	2.65
388.0000	2.65
386.0000	2.652
384.0000	2.655
382.0000	2.66
380.0000	2.666
378.0000	2.67
376.0000	2.673
374.0000	2.68
372.0000	2.69
370.0000	2.7
368.0000	2.703
366.0000	2.706
364.0000	2.703
362.0000	2.695
360.0000	2.686
358.0000	2.676
356.0000	2.665
354.0000	2.653
352.0000	2.639
350.0000	2.625
348.0000	2.611
346.0000	2.594
344.0000	2.558
342.0000	2.524
340.0000	2.499
338.0000	2.486
336.0000	2.462
334.0000	2.426
332.0000	2.387
330.0000	2.342
328.0000	2.29
326.0000	2.235
324.0000	2.18
322.0000	2.12
320.0000	2.06
318.0000	2.002
316.0000	1.945
314.0000	1.895
312.0000	1.848
310.0000	1.81
308.0000	1.779
306.0000	1.753
304.0000	1.739
302.0000	1.729
300.0000	1.724
298.0000	1.723
296.0000	1.725
294.0000	1.729
292.0000	1.735
290.0000	1.74
288.0000	1.75
286.0000	1.755
284.0000	1.761
282.0000	1.77
280.0000	1.776
278.0000	1.785
276.0000	1.795
274.0000	1.8
272.0000	1.805
270.0000	1.812
268.0000	1.815
266.0000	1.823
264.0000	1.835
262.0000	1.842
260.0000	1.852
258.0000	1.861
256.0000	1.87
254.0000	1.883
252.0000	1.897
250.0000	1.91
248.0000	1.926
246.0000	1.941
244.0000	1.956
242.0000	1.974
240.0000	1.991
238.0000	2.014
236.0000	2.037
234.0000	2.062
232.0000	2.09
230.0000	2.12
228.0000	2.15
226.0000	2.186
224.0000	2.215
222.0000	2.243
220.0000	2.274
218.0000	2.302
216.0000	2.333
214.0000	2.365
212.0000	2.393
210.0000	2.419
208.0000	2.45
206.0000	2.476
204.0000	2.518
202.0000	2.54
200.0000	2.572
198.0000	2.577
196.0000	2.526
194.0000	2.468
192.0000	2.454
190.0000	2.264
