# Supplementary material for: Exploring nanoarchitectonics and optical properties of PAA-ZnO@BCP wide-band-gap organic semiconductors
Source: Sci Rep. 2024 Feb 6;14:3060. doi: 10.1038/s41598-024-53469-3 (PMC10847419; doi:10.1038/s41598-024-53469-3)
Supplement: Supplementary file 14 — Supplementary Information 14. [file 41598_2024_53469_MOESM14_ESM.txt]

10.01	139.99259
10.07	139.1463
10.13	140.77528
10.19	142.75999
10.25	144.45033
10.31	145.59815
10.37	145.40165
10.43	143.81724
10.49	143.10817
10.55	143.54581
10.61	143.12639
10.67	143.32549
10.73	145.48625
10.79	147.5211
10.85	148.49914
10.91	149.28717
10.97	149.01417
11.03	146.98995
11.09	144.57711
11.15	142.00003
11.21	140.23026
11.27	141.20234
11.33	143.80786
11.39	146.15033
11.45	148.27279
11.51	150.78738
11.57	151.26389
11.63	151.05041
11.69	151.74155
11.75	152.42703
11.81	151.57211
11.87	150.74177
11.93	149.47911
11.99	146.73172
12.05	144.27983
12.11	144.13296
12.17	144.63886
12.23	145.53054
12.29	146.93397
12.35	147.49865
12.41	147.39973
12.47	148.44156
12.53	148.6356
12.59	149.79599
12.65	150.086
12.71	148.67358
12.77	147.41414
12.83	145.76481
12.89	142.80583
12.95	142.68644
13.01	144.33562
13.07	142.83421
13.13	142.29106
13.19	144.22887
13.25	144.08823
13.31	144.24716
13.37	145.93822
13.43	147.435
13.49	145.63306
13.53	145.04676
13.55	145.37227
13.61	145.47173
13.67	146.42189
13.73	148.29798
13.79	148.83551
13.85	146.86983
13.91	145.14888
13.97	143.53711
14.03	145.33357
14.09	146.26008
14.15	146.92931
14.21	147.65991
14.27	148.10716
14.33	144.36289
14.39	141.51809
14.45	140.0016
14.51	140.16834
14.57	139.07949
14.63	139.83683
14.69	143.02696
14.75	145.66399
14.81	145.97048
14.87	145.12756
14.93	143.45
14.99	140.49064
15.05	138.59079
15.11	138.55189
15.17	142.70833
15.23	144.16127
15.29	145.09494
15.35	146.22699
15.41	148.28549
15.47	146.14372
15.53	145.011
15.59	143.98127
15.65	142.68897
15.71	140.215
15.77	140.10989
15.83	143.0845
15.89	144.51015
15.95	143.3952
16.01	140.14669
16.07	136.91781
16.13	133.7382
16.19	132.78426
16.25	133.57613
16.31	134.79023
16.37	134.31075
16.43	131.56337
16.49	128.30439
16.55	125.98901
16.61	125.68772
16.67	127.26465
16.73	129.88516
16.79	132.33644
16.85	133.74542
16.91	133.72747
16.97	132.92747
17.03	131.88901
17.09	131.24414
17.15	131.17106
17.21	131.39157
17.27	131.59414
17.33	131.71196
17.39	131.92516
17.45	132.00888
17.51	131.89914
17.57	131.99529
17.63	132.67362
17.69	133.45266
17.75	133.82434
17.81	132.3046
17.87	130.09178
17.93	128.53409
17.99	128.51492
18.05	129.26721
18.11	131.05567
18.17	132.09285
18.23	131.66721
18.29	129.81465
18.35	128.35483
18.41	127.3574
18.47	127.54073
18.53	128.17022
18.59	128.69201
18.65	128.35952
18.71	128.42362
18.77	128.38131
18.83	128.1826
18.89	127.90055
18.95	128.09285
19.01	128.58003
19.07	129.03516
19.13	129.40311
19.19	129.67875
19.25	129.86849
19.31	130.20055
19.37	130.60119
19.43	130.66978
19.49	130.05375
19.55	128.69349
19.62	127.23067
19.67	126.63055
19.73	127.44644
19.79	129.93772
19.85	133.71939
19.91	138.14171
19.97	140.82454
20.03	140.48108
20.09	139.03788
20.15	136.9998
20.21	133.96723
20.27	131.50751
20.33	130.77912
20.39	129.85257
20.45	128.22346
20.51	126.02255
20.57	123.48647
20.63	121.14274
20.69	119.82006
20.75	119.78631
20.81	120.89718
20.87	122.65342
20.93	124.19974
20.99	124.47978
21.05	123.62687
21.11	122.43032
21.17	121.89532
21.23	121.95545
21.29	122.44229
21.35	123.03214
21.41	124.06844
21.47	125.53371
21.53	126.7914
21.59	127.44012
21.65	127.48884
21.71	127.09653
21.77	126.10422
21.83	125.40807
21.89	125.17217
21.95	124.80422
22.01	123.61576
22.07	122.10166
22.13	120.78628
22.19	120.98119
22.25	121.23247
22.31	121.64657
22.37	121.55426
22.43	120.97221
22.49	119.26705
22.55	118.33499
22.61	117.55807
22.67	117.14397
22.73	117.21961
22.79	117.87217
22.85	119.06833
22.91	120.96064
22.97	123.12162
23.03	124.6936
23.09	125.08681
23.15	124.40311
23.21	123.16043
23.27	121.71958
23.33	120.34596
23.39	118.9498
23.45	117.54266
23.51	116.14248
23.57	115.31465
23.63	115.29707
23.69	116.29231
23.75	118.10624
23.81	120.06833
23.87	121.63115
23.93	122.49397
23.99	122.57858
24.05	122.11833
24.11	121.7273
24.17	121.26961
24.23	121.0132
24.29	121.02346
24.35	121.19653
24.41	121.18115
24.47	121.1132
24.53	120.77602
24.59	120.21705
24.65	119.50679
24.71	118.89653
24.77	118.47346
24.83	118.30461
24.89	118.47176
24.95	118.78891
25.01	119.00362
25.07	118.94415
25.13	119.17147
25.19	120.30861
25.22	121.4262
25.25	122.75981
25.31	122.54467
25.37	121.26415
25.43	119.36999
25.49	118.8405
25.55	119.61732
25.61	122.51732
25.67	125.46744
25.73	127.47116
25.79	127.93975
25.85	126.75563
25.91	124.8687
25.97	123.8834
26.03	122.32724
26.09	120.62134
26.15	119.05878
26.21	118.40032
26.27	118.45115
26.33	120.38422
26.39	122.61833
26.45	124.48858
26.51	125.44448
26.57	126.52237
26.63	125.5407
26.69	124.49724
26.75	123.62019
26.81	122.93329
26.87	119.97105
26.93	118.37951
26.99	117.5758
27.05	117.68439
27.11	118.02863
27.17	119.68552
27.23	121.30154
27.29	123.16174
27.35	125.47163
27.41	126.63151
27.47	127.01668
27.53	127.5572
27.59	126.81886
27.65	124.64701
27.71	123.00196
27.77	122.608
27.83	122.4376
27.89	123.04225
27.95	123.86995
28.01	125.83019
28.07	126.60725
28.13	126.26123
28.19	124.89138
28.25	122.96919
28.31	120.00748
28.37	117.75643
28.43	117.52648
28.49	118.72855
28.55	120.17756
28.61	121.31768
28.67	122.34052
28.73	120.97437
28.79	117.99633
28.85	116.36287
28.91	116.82806
28.97	118.21225
29.03	120.97308
29.09	124.81818
29.15	127.56673
29.21	127.14231
29.27	125.41221
29.33	123.74997
29.39	122.38732
29.45	121.48538
29.51	121.67961
29.57	120.48609
29.63	119.67218
29.69	119.44777
29.75	120.30326
29.81	121.29018
29.87	123.16598
29.93	124.7305
29.99	125.32845
30.05	124.74362
30.11	125.64726
30.17	127.78825
30.23	128.30876
30.29	127.73535
30.35	127.49883
30.41	125.19893
30.47	121.93029
30.53	121.31872
30.59	122.43372
30.65	122.86534
30.71	123.04167
30.77	122.94975
30.83	121.59743
30.89	120.2691
30.95	119.99487
31.01	120.27566
31.07	122.95309
31.13	125.24542
31.19	125.7407
31.25	126.44838
31.31	128.32513
31.37	128.62974
31.43	129.09674
31.49	129.71954
31.55	130.41368
31.61	130.17267
31.67	129.75243
31.73	128.25124
31.79	127.80144
31.85	125.98173
31.91	123.97552
31.97	123.62327
32.03	125.63556
32.09	126.30155
32.15	125.99939
32.21	128.0108
32.27	128.49378
32.33	127.92491
32.39	127.00791
32.45	130.10921
32.51	130.84881
32.57	133.92413
32.63	134.72173
32.69	137.04805
32.75	139.08478
32.81	140.63835
32.87	139.57288
32.93	140.70615
32.99	140.39411
33.05	136.89263
33.11	133.11618
33.17	132.13963
33.23	131.91678
33.29	131.51052
33.35	130.51917
33.41	131.33383
33.47	129.49475
33.53	127.74662
33.59	126.85106
33.65	125.8703
33.71	125.5271
33.77	126.98636
33.83	127.02688
33.89	129.1278
33.95	131.57462
34.01	132.63328
34.07	131.03691
34.13	129.48083
34.19	126.51284
34.25	125.23078
34.31	126.51407
34.37	128.43853
34.43	129.23835
34.49	130.67604
34.55	132.02345
34.61	131.80589
34.67	132.76557
34.73	134.43315
34.79	134.24181
34.85	133.4768
34.91	131.92026
34.97	129.92507
35.05	130.62577
35.09	133.59048
35.15	135.74343
35.21	136.38724
35.27	136.85208
35.33	136.49096
35.39	134.76513
35.45	134.47723
35.51	136.24097
35.57	135.8311
35.63	134.43136
35.69	132.88727
35.75	129.95582
35.81	127.79226
35.87	126.34186
35.93	125.34815
35.99	125.54822
36.05	126.51566
36.11	126.8202
36.17	128.08793
36.23	129.52004
36.29	128.64201
36.35	127.3643
36.41	125.61428
36.47	124.68481
36.53	123.24475
36.59	123.47886
36.65	123.78009
36.71	124.85949
36.77	124.38988
36.83	123.34776
36.89	121.67913
36.95	120.91042
37.01	119.12607
37.07	118.99289
37.13	117.56419
37.19	118.57246
37.25	119.34032
37.31	120.77684
37.37	121.95103
37.43	124.71585
37.49	125.31417
37.55	125.65572
37.61	126.02539
37.67	124.7185
37.73	125.34556
37.79	123.79096
37.85	121.77787
37.91	120.06057
37.97	120.44416
38.03	118.0725
38.09	118.23936
38.15	118.64405
38.21	119.46845
38.27	118.21434
38.33	117.87902
38.39	116.77706
38.45	116.50678
38.51	113.31453
38.57	113.19328
38.63	111.98144
38.69	111.57343
38.75	110.35709
38.81	111.64756
38.87	111.05952
38.93	112.13388
38.99	112.67084
39.05	114.6453
39.11	115.5436
39.17	116.58982
39.23	117.17978
39.29	118.38101
39.35	116.35634
39.41	114.63492
39.47	112.59595
39.53	111.50596
39.59	110.16755
39.65	110.1578
39.71	110.87486
39.77	112.45637
39.83	112.1375
39.89	110.99467
39.95	110.37405
40.01	109.83625
40.07	109.69881
40.13	109.97257
40.19	111.3417
40.25	113.03808
40.31	114.35578
40.37	113.24049
40.43	112.51965
40.49	112.62993
40.55	112.10754
40.61	112.15653
40.67	114.08859
40.73	114.94013
40.79	113.93959
40.85	111.70453
40.91	109.01451
40.97	107.36534
41.03	106.98012
41.09	107.57985
41.15	108.52342
41.21	107.71566
41.27	104.8979
41.33	102.00727
41.39	99.66238
41.45	98.25433
41.51	98.58942
41.57	99.92655
41.63	100.42573
41.69	99.62072
41.75	99.53122
41.81	98.64738
41.87	98.08214
41.93	98.56031
41.99	100.41546
42.05	101.24617
42.11	101.7286
42.17	101.7077
42.23	100.68725
42.29	98.77376
42.35	97.66715
42.41	97.35963
42.47	96.80724
42.53	97.47421
42.59	98.87046
42.65	101.72732
42.71	102.9855
42.77	104.28587
42.83	103.92943
42.89	104.65033
42.95	101.95524
43.01	99.65489
43.07	97.18635
43.13	96.39533
43.19	94.37543
43.25	93.33011
43.31	93.42883
43.37	94.01415
43.43	94.9938
43.49	94.75278
43.55	95.2628
43.61	95.58564
43.67	96.12537
43.73	94.84295
43.79	94.54312
43.85	95.05296
43.91	96.261
43.97	98.12462
44.03	99.10504
44.09	98.95001
44.15	97.55204
44.21	96.73592
44.27	95.15844
44.33	96.39679
44.39	97.48681
44.45	98.1181
44.51	97.10738
44.57	95.43685
44.63	92.79674
44.69	91.19335
44.75	90.3391
44.81	89.94551
44.87	89.54551
44.93	88.85192
44.99	87.90705
45.05	87.01346
45.11	86.35705
45.17	86.10501
45.23	86.10846
45.29	86.40457
45.35	87.10052
45.41	88.95434
45.47	90.59961
45.53	92.16303
45.59	93.56456
45.65	94.44502
45.71	94.65955
45.77	93.21909
45.83	91.83703
45.89	91.1236
45.95	89.71021
46.01	87.44848
46.07	87.1472
46.13	87.35233
46.19	87.16576
46.25	87.44781
46.31	87.42217
46.37	87.30551
46.43	87.20038
46.49	86.8491
46.55	86.18499
46.61	85.47466
46.67	84.4565
46.73	83.23963
46.79	82.82668
46.85	83.63181
46.91	84.79984
46.97	85.30517
47.03	84.7964
47.09	83.35935
47.15	81.41705
47.21	79.63243
47.27	78.52089
47.33	78.57192
47.39	79.43128
47.45	80.53551
47.51	81.37007
47.57	82.10272
47.63	82.49074
47.69	82.43651
47.75	81.87587
47.81	81.3772
47.87	81.292
47.93	81.53251
47.99	81.54068
48.05	81.22935
48.11	80.78012
48.17	80.27735
48.23	79.99641
48.29	80.33112
48.39	81.02694
48.41	81.1377
48.47	79.96868
48.53	77.79184
48.59	75.21179
48.65	73.51448
48.71	73.43371
48.77	75.38756
48.83	78.38115
48.89	81.08474
48.95	82.25756
49.01	81.63166
49.07	79.38551
49.13	76.39735
49.19	73.80164
49.25	71.95669
49.31	70.90284
49.37	70.29117
49.43	69.98484
49.49	69.94876
49.55	70.4914
49.61	71.44807
49.67	72.71743
49.73	74.08756
49.79	75.35807
49.85	76.11705
49.91	76.42217
49.97	76.36192
50.03	75.64525
50.09	74.37089
50.15	72.99525
50.21	71.92217
50.27	71.55166
50.33	71.63628
50.39	71.71576
50.45	72.04269
50.51	73.15807
50.57	75.27835
50.63	77.08605
50.69	79.01169
50.75	80.44758
50.81	80.70399
50.87	79.46576
50.93	79.11192
50.99	80.35056
51.05	81.06082
51.11	82.16345
51.17	83.40774
51.23	84.07697
51.29	84.18945
51.35	83.92663
51.41	83.26117
51.47	82.92468
51.53	81.24391
51.59	77.99792
51.65	75.84279
51.71	74.34536
51.77	72.63756
51.83	72.08628
51.89	72.05935
51.95	71.98371
52.01	71.34397
52.07	70.83499
52.13	71.16961
52.19	73.05892
52.25	74.43456
52.31	75.31148
52.37	75.09482
52.43	73.63584
52.49	70.77089
52.55	69.17217
52.61	68.92987
52.67	69.5991
52.73	70.62602
52.79	71.0991
52.85	70.67474
52.91	69.54012
52.97	68.33243
53.03	67.55551
53.09	67.28243
53.15	67.02089
53.21	66.61704
53.27	66.77346
53.33	67.33371
53.39	68.09012
53.45	68.63756
53.51	68.97743
53.57	68.95874
53.63	69.28146
53.69	70.63767
53.75	72.03293
53.81	73.33793
53.87	74.39677
53.93	73.83686
53.99	72.23578
54.05	71.59437
54.11	71.84156
54.17	71.20398
54.23	70.38859
54.29	69.07706
54.35	67.37834
54.41	65.43884
54.47	64.53628
54.53	64.78371
54.59	65.23499
54.65	65.47217
54.71	65.90423
54.77	67.23628
54.83	69.49014
54.89	71.51269
54.95	73.26782
55.01	74.48134
55.07	74.10455
55.13	71.57254
55.19	68.64724
55.25	65.81115
55.31	63.37871
55.37	61.73121
55.43	61.16839
55.49	61.48134
55.55	62.03326
55.61	62.07826
55.67	61.37006
55.73	60.4016
55.79	59.71147
55.85	59.66185
55.91	60.35198
55.97	61.61096
56.03	62.62634
56.09	62.66608
56.15	61.64429
56.21	60.3898
56.27	59.43621
56.33	59.19929
56.39	59.50916
56.45	60.33352
56.51	61.10724
56.57	61.61724
56.63	61.95801
56.69	62.94813
56.75	65.03113
56.81	68.28395
56.87	71.11236
56.93	73.69239
56.99	74.68288
57.05	74.75059
57.11	72.17643
57.17	68.68308
57.23	64.79068
57.29	62.63526
57.35	61.26192
57.41	61.4556
57.47	62.29031
57.53	62.57905
57.59	61.17154
57.65	58.71916
57.71	56.47035
57.77	55.14205
57.83	54.75528
57.89	55.51988
57.95	56.7632
58.01	58.01244
58.07	58.69609
58.13	58.99264
58.19	59.33279
58.25	60.34698
58.31	62.25398
58.37	62.56136
58.43	62.15643
58.49	61.60149
58.55	60.18867
58.61	57.77987
58.67	57.42602
58.73	58.49269
58.79	59.66448
58.85	60.64269
58.91	60.9632
58.97	60.7773
59.03	60.57858
59.09	60.16833
59.15	59.29417
59.21	58.66232
59.27	58.5997
59.33	58.83816
59.39	59.64201
59.45	60.94053
59.51	61.8515
59.57	62.1926
59.63	62.4903
59.69	63.37544
59.75	64.24351
59.81	65.35682
59.87	66.42322
59.93	66.53705
59.99	65.35075
60.05	64.29047
60.11	63.58148
60.17	62.77635
60.23	61.50645
60.29	59.89925
60.35	58.09975
60.41	56.35477
60.47	54.91118
60.53	54.28237
60.59	54.30483
60.65	55.05935
60.71	56.00935
60.77	56.69781
60.83	56.98243
60.89	56.8491
60.95	55.73756
61.01	53.73243
61.07	51.74269
61.13	50.45551
61.19	49.88884
61.25	50.11192
61.31	51.82089
61.37	55.05011
61.43	57.73601
61.49	59.47063
61.55	60.14883
61.61	59.29755
61.67	56.76192
61.73	54.33371
61.79	52.74525
61.85	52.36833
61.91	53.12474
61.97	54.37987
62.03	55.60864
62.09	56.42973
62.15	56.84108
62.21	56.85186
62.27	57.27546
62.33	58.21117
62.39	59.68691
62.45	59.49902
62.51	58.52927
62.57	57.30823
62.63	55.77836
62.69	53.31615
62.75	51.37217
62.81	49.67217
62.87	48.2132
62.93	47.17089
62.99	46.72858
63.05	47.24653
63.11	48.55807
63.17	50.03371
63.23	51.54653
63.29	53.05807
63.35	54.79397
63.41	56.52602
63.47	57.49269
63.53	57.51833
63.59	57.1414
63.65	56.42474
63.71	55.19525
63.77	54.16961
63.83	53.9414
63.89	54.38884
63.95	55.19525
64.01	56.01192
64.07	56.37474
64.13	55.93499
64.19	55.0914
64.25	54.55422
64.31	56.0778
64.37	57.12268
64.43	57.56755
64.49	57.18934
64.55	55.94703
64.61	52.79012
64.67	50.86063
64.73	50.17217
64.79	50.4491
64.85	51.43756
64.91	52.7491
64.97	53.87217
65.03	54.70422
65.09	55.02346
65.15	54.68243
65.21	53.47602
65.27	51.51576
65.33	49.20038
65.39	47.33243
65.45	46.23371
65.51	46.30807
65.57	47.25422
65.63	48.53371
65.69	49.26064
65.75	49.11192
65.81	48.10679
65.87	46.84653
65.93	45.79837
65.99	45.34434
66.05	45.07035
66.11	44.88739
66.17	44.80131
66.23	45.07567
66.29	45.61047
66.35	46.51394
66.41	47.46229
66.47	48.2958
66.53	48.62346
66.59	48.46448
66.65	48.04269
66.71	47.98499
66.77	48.3373
66.83	49.24089
66.89	50.53807
66.95	51.60346
67.01	51.55474
67.07	50.68833
67.13	49.76038
67.19	48.96961
67.25	48.28756
67.31	47.76961
67.37	47.23243
67.43	45.88243
67.49	45.16448
67.55	44.75166
67.61	44.52858
67.67	43.95102
67.73	43.24653
67.79	41.48307
67.85	39.99461
67.91	39.40615
67.97	40.25294
68.03	41.96769
68.09	43.67987
68.15	44.81192
68.21	45.44525
68.27	45.48243
68.33	45.20679
68.39	44.85807
68.45	45.03499
68.51	46.14269
68.57	48.30411
68.63	50.07591
68.69	51.71181
68.75	53.05668
68.81	53.42206
68.87	52.49269
68.93	51.77858
68.99	51.01961
69.05	49.7773
69.11	47.97602
69.17	45.95679
69.23	44.00422
69.29	42.4491
69.35	41.59397
69.41	41.5991
69.47	42.25679
69.53	43.37164
69.59	45.27367
69.65	46.16275
69.71	47.19738
69.77	47.73906
69.83	47.17631
69.89	45.26376
69.95	44.90383
70.01	43.71521
