# Supplementary material for: Exploring nanoarchitectonics and optical properties of PAA-ZnO@BCP wide-band-gap organic semiconductors
Source: Sci Rep. 2024 Feb 6;14:3060. doi: 10.1038/s41598-024-53469-3 (PMC10847419; doi:10.1038/s41598-024-53469-3)
Supplement: Supplementary file 15 — Supplementary Information 15. [file 41598_2024_53469_MOESM15_ESM.txt]

TITLE
DATA TYPE
ORIGIN	JASCO
OWNER
DATE	02/01/01
TIME	00:32:31
SPECTROMETER/DATA SYSTEM	JASCO Corp., V-570, Rev. 1.00
RESOLUTION
DELTAX	-2
XUNITS	NANOMETERS
YUNITS	TRANSMITTANCE
FIRSTX	2500.0000
LASTX	190.0000
NPOINTS	1156
FIRSTY	0.53233
MAXY	0.54424
MINY	0.27526
XYDATA
2500.0000	53.233
2498.0000	53.245
2496.0000	53.268
2494.0000	53.206
2492.0000	53.159
2490.0000	53.127
2488.0000	53.146
2486.0000	53.225
2484.0000	53.239
2482.0000	53.255
2480.0000	53.317
2478.0000	53.228
2476.0000	53.236
2474.0000	53.265
2472.0000	53.229
2470.0000	53.251
2468.0000	53.212
2466.0000	53.21
2464.0000	53.213
2462.0000	53.138
2460.0000	53.197
2458.0000	53.222
2456.0000	53.266
2454.0000	53.423
2452.0000	53.448
2450.0000	53.439
2448.0000	53.492
2446.0000	53.551
2444.0000	53.61
2442.0000	53.713
2440.0000	53.747
2438.0000	53.737
2436.0000	53.804
2434.0000	53.824
2432.0000	53.856
2430.0000	53.783
2428.0000	53.776
2426.0000	53.766
2424.0000	53.791
2422.0000	53.864
2420.0000	53.85
2418.0000	53.915
2416.0000	53.852
2414.0000	53.854
2412.0000	53.888
2410.0000	53.702
2408.0000	53.757
2406.0000	53.765
2404.0000	53.74
2402.0000	54.03
2400.0000	54.003
2398.0000	54.021
2396.0000	54.031
2394.0000	53.907
2392.0000	53.906
2390.0000	53.917
2388.0000	53.947
2386.0000	53.875
2384.0000	53.922
2382.0000	53.926
2380.0000	53.91
2378.0000	53.901
2376.0000	53.806
2374.0000	53.834
2372.0000	53.819
2370.0000	53.896
2368.0000	53.948
2366.0000	53.898
2364.0000	53.94
2362.0000	53.844
2360.0000	53.945
2358.0000	53.949
2356.0000	53.903
2354.0000	54.004
2352.0000	53.917
2350.0000	53.92
2348.0000	53.945
2346.0000	53.89
2344.0000	53.838
2342.0000	53.787
2340.0000	53.774
2338.0000	53.792
2336.0000	53.811
2334.0000	53.913
2332.0000	53.876
2330.0000	53.865
2328.0000	53.842
2326.0000	53.775
2324.0000	53.758
2322.0000	53.726
2320.0000	53.716
2318.0000	53.667
2316.0000	53.591
2314.0000	53.567
2312.0000	53.517
2310.0000	53.485
2308.0000	53.517
2306.0000	53.441
2304.0000	53.403
2302.0000	53.403
2300.0000	53.329
2298.0000	53.35
2296.0000	53.341
2294.0000	53.211
2292.0000	53.224
2290.0000	53.189
2288.0000	53.16
2286.0000	53.219
2284.0000	53.201
2282.0000	53.186
2280.0000	53.191
2278.0000	53.137
2276.0000	53.135
2274.0000	53.166
2272.0000	53.149
2270.0000	53.259
2268.0000	53.282
2266.0000	53.257
2264.0000	53.288
2262.0000	53.19
2260.0000	53.164
2258.0000	53.196
2256.0000	53.218
2254.0000	53.289
2252.0000	53.323
2250.0000	53.319
2248.0000	53.31
2246.0000	53.32
2244.0000	53.272
2242.0000	53.291
2240.0000	53.272
2238.0000	53.177
2236.0000	53.208
2234.0000	53.135
2232.0000	53.167
2230.0000	53.306
2228.0000	53.256
2226.0000	53.254
2224.0000	53.18
2222.0000	53.068
2220.0000	53.062
2218.0000	53.026
2216.0000	52.967
2214.0000	52.932
2212.0000	52.893
2210.0000	52.906
2208.0000	52.914
2206.0000	52.903
2204.0000	52.931
2202.0000	52.945
2200.0000	52.969
2198.0000	52.952
2196.0000	52.951
2194.0000	52.934
2192.0000	52.93
2190.0000	52.924
2188.0000	52.9
2186.0000	52.843
2184.0000	52.79
2182.0000	52.772
2180.0000	52.785
2178.0000	52.786
2176.0000	52.775
2174.0000	52.741
2172.0000	52.65
2170.0000	52.669
2168.0000	52.626
2166.0000	52.582
2164.0000	52.567
2162.0000	52.42
2160.0000	52.425
2158.0000	52.356
2156.0000	52.309
2154.0000	52.334
2152.0000	52.311
2150.0000	52.326
2148.0000	52.308
2146.0000	52.287
2144.0000	52.228
2142.0000	52.195
2140.0000	52.18
2138.0000	52.184
2136.0000	52.228
2134.0000	52.269
2132.0000	52.262
2130.0000	52.239
2128.0000	52.263
2126.0000	52.298
2124.0000	52.31
2122.0000	52.299
2120.0000	52.317
2118.0000	52.302
2116.0000	52.357
2114.0000	52.434
2112.0000	52.41
2110.0000	52.404
2108.0000	52.42
2106.0000	52.461
2104.0000	52.456
2102.0000	52.47
2100.0000	52.505
2098.0000	52.507
2096.0000	52.601
2094.0000	52.654
2092.0000	52.686
2090.0000	52.759
2088.0000	52.816
2086.0000	52.881
2084.0000	52.886
2082.0000	52.876
2080.0000	52.795
2078.0000	52.803
2076.0000	52.828
2074.0000	52.847
2072.0000	52.896
2070.0000	52.935
2068.0000	52.952
2066.0000	52.958
2064.0000	52.982
2062.0000	52.989
2060.0000	52.982
2058.0000	53.014
2056.0000	53.011
2054.0000	53.042
2052.0000	53.062
2050.0000	53.062
2048.0000	53.061
2046.0000	53.008
2044.0000	53.049
2042.0000	53.05
2040.0000	53.06
2038.0000	53.076
2036.0000	52.984
2034.0000	52.928
2032.0000	52.925
2030.0000	52.903
2028.0000	52.938
2026.0000	53.008
2024.0000	52.971
2022.0000	53.003
2020.0000	53.029
2018.0000	52.996
2016.0000	53.041
2014.0000	53.041
2012.0000	53.052
2010.0000	53.085
2008.0000	53.098
2006.0000	53.132
2004.0000	53.14
2002.0000	53.118
2000.0000	53.102
1998.0000	53.104
1996.0000	53.082
1994.0000	53.07
1992.0000	53.04
1990.0000	52.973
1988.0000	53.006
1986.0000	52.974
1984.0000	52.985
1982.0000	53.008
1980.0000	52.979
1978.0000	53.044
1976.0000	53.094
1974.0000	53.115
1972.0000	53.127
1970.0000	53.105
1968.0000	53.084
1966.0000	53.087
1964.0000	53.079
1962.0000	53.088
1960.0000	53.089
1958.0000	53.092
1956.0000	53.091
1954.0000	53.083
1952.0000	53.126
1950.0000	53.102
1948.0000	53.123
1946.0000	53.109
1944.0000	53.048
1942.0000	53.063
1940.0000	53.04
1938.0000	53.058
1936.0000	53.062
1934.0000	53.039
1932.0000	53.017
1930.0000	52.999
1928.0000	52.994
1926.0000	53.007
1924.0000	53.007
1922.0000	53.01
1920.0000	53.013
1918.0000	53.039
1916.0000	53.093
1914.0000	53.148
1912.0000	53.209
1910.0000	53.239
1908.0000	53.264
1906.0000	53.331
1904.0000	53.438
1902.0000	53.596
1900.0000	53.678
1898.0000	53.766
1896.0000	53.871
1894.0000	53.946
1892.0000	53.994
1890.0000	54.027
1888.0000	54.059
1886.0000	54.081
1884.0000	54.092
1882.0000	54.07
1880.0000	54.052
1878.0000	54.013
1876.0000	53.98
1874.0000	53.963
1872.0000	53.97
1870.0000	54.033
1868.0000	54.117
1866.0000	54.21
1864.0000	54.28
1862.0000	54.336
1860.0000	54.359
1858.0000	54.362
1856.0000	54.355
1854.0000	54.306
1852.0000	54.259
1850.0000	54.191
1848.0000	54.171
1846.0000	54.176
1844.0000	54.193
1842.0000	54.224
1840.0000	54.221
1838.0000	54.232
1836.0000	54.246
1834.0000	54.281
1832.0000	54.347
1830.0000	54.384
1828.0000	54.402
1826.0000	54.408
1824.0000	54.397
1822.0000	54.39
1820.0000	54.393
1818.0000	54.373
1816.0000	54.367
1814.0000	54.374
1812.0000	54.381
1810.0000	54.409
1808.0000	54.424
1806.0000	54.406
1804.0000	54.411
1802.0000	54.403
1800.0000	54.382
1798.0000	54.379
1796.0000	54.357
1794.0000	54.354
1792.0000	54.353
1790.0000	54.34
1788.0000	54.311
1786.0000	54.294
1784.0000	54.269
1782.0000	54.252
1780.0000	54.283
1778.0000	54.276
1776.0000	54.265
1774.0000	54.284
1772.0000	54.244
1770.0000	54.234
1768.0000	54.241
1766.0000	54.218
1764.0000	54.234
1762.0000	54.229
1760.0000	54.221
1758.0000	54.198
1756.0000	54.163
1754.0000	54.139
1752.0000	54.09
1750.0000	54.092
1748.0000	54.066
1746.0000	54.037
1744.0000	54.027
1742.0000	54.008
1740.0000	54.015
1738.0000	53.966
1736.0000	53.944
1734.0000	53.906
1732.0000	53.875
1730.0000	53.924
1728.0000	53.91
1726.0000	53.877
1724.0000	53.836
1722.0000	53.793
1720.0000	53.781
1718.0000	53.78
1716.0000	53.786
1714.0000	53.778
1712.0000	53.77
1710.0000	53.81
1708.0000	53.79
1706.0000	53.783
1704.0000	53.812
1702.0000	53.798
1700.0000	53.868
1698.0000	53.923
1696.0000	53.954
1694.0000	53.991
1692.0000	54.003
1690.0000	54.018
1688.0000	54.017
1686.0000	54.027
1684.0000	54.038
1682.0000	54.078
1680.0000	54.089
1678.0000	54.101
1676.0000	54.107
1674.0000	54.078
1672.0000	54.101
1670.0000	54.112
1668.0000	54.141
1666.0000	54.156
1664.0000	54.16
1662.0000	54.152
1660.0000	54.126
1658.0000	54.109
1656.0000	54.067
1654.0000	54.023
1652.0000	53.965
1650.0000	53.913
1648.0000	53.883
1646.0000	53.848
1644.0000	53.844
1642.0000	53.84
1640.0000	53.85
1638.0000	53.872
1636.0000	53.895
1634.0000	53.922
1632.0000	53.926
1630.0000	53.933
1628.0000	53.896
1626.0000	53.894
1624.0000	53.895
1622.0000	53.883
1620.0000	53.905
1618.0000	53.888
1616.0000	53.9
1614.0000	53.91
1612.0000	53.917
1610.0000	53.916
1608.0000	53.897
1606.0000	53.869
1604.0000	53.855
1602.0000	53.856
1600.0000	53.845
1598.0000	53.865
1596.0000	53.869
1594.0000	53.868
1592.0000	53.848
1590.0000	53.849
1588.0000	53.811
1586.0000	53.767
1584.0000	53.729
1582.0000	53.668
1580.0000	53.642
1578.0000	53.603
1576.0000	53.597
1574.0000	53.568
1572.0000	53.559
1570.0000	53.571
1568.0000	53.591
1566.0000	53.613
1564.0000	53.65
1562.0000	53.681
1560.0000	53.706
1558.0000	53.768
1556.0000	53.778
1554.0000	53.792
1552.0000	53.781
1550.0000	53.757
1548.0000	53.762
1546.0000	53.758
1544.0000	53.773
1542.0000	53.772
1540.0000	53.76
1538.0000	53.75
1536.0000	53.714
1534.0000	53.734
1532.0000	53.733
1530.0000	53.732
1528.0000	53.747
1526.0000	53.717
1524.0000	53.706
1522.0000	53.684
1520.0000	53.7
1518.0000	53.715
1516.0000	53.718
1514.0000	53.747
1512.0000	53.724
1510.0000	53.707
1508.0000	53.723
1506.0000	53.723
1504.0000	53.721
1502.0000	53.714
1500.0000	53.696
1498.0000	53.68
1496.0000	53.693
1494.0000	53.695
1492.0000	53.705
1490.0000	53.712
1488.0000	53.702
1486.0000	53.695
1484.0000	53.661
1482.0000	53.652
1480.0000	53.646
1478.0000	53.644
1476.0000	53.663
1474.0000	53.652
1472.0000	53.649
1470.0000	53.666
1468.0000	53.655
1466.0000	53.67
1464.0000	53.668
1462.0000	53.669
1460.0000	53.681
1458.0000	53.666
1456.0000	53.66
1454.0000	53.653
1452.0000	53.644
1450.0000	53.646
1448.0000	53.648
1446.0000	53.659
1444.0000	53.679
1442.0000	53.688
1440.0000	53.691
1438.0000	53.688
1436.0000	53.673
1434.0000	53.68
1432.0000	53.68
1430.0000	53.669
1428.0000	53.664
1426.0000	53.633
1424.0000	53.605
1422.0000	53.596
1420.0000	53.585
1418.0000	53.601
1416.0000	53.635
1414.0000	53.637
1412.0000	53.637
1410.0000	53.638
1408.0000	53.626
1406.0000	53.627
1404.0000	53.638
1402.0000	53.639
1400.0000	53.649
1398.0000	53.663
1396.0000	53.676
1394.0000	53.691
1392.0000	53.698
1390.0000	53.677
1388.0000	53.685
1386.0000	53.673
1384.0000	53.681
1382.0000	53.72
1380.0000	53.753
1378.0000	53.803
1376.0000	53.85
1374.0000	53.871
1372.0000	53.873
1370.0000	53.871
1368.0000	53.812
1366.0000	53.791
1364.0000	53.771
1362.0000	53.722
1360.0000	53.73
1358.0000	53.732
1356.0000	53.752
1354.0000	53.813
1352.0000	53.867
1350.0000	53.905
1348.0000	53.906
1346.0000	53.893
1344.0000	53.868
1342.0000	53.821
1340.0000	53.783
1338.0000	53.744
1336.0000	53.725
1334.0000	53.704
1332.0000	53.707
1330.0000	53.703
1328.0000	53.693
1326.0000	53.681
1324.0000	53.663
1322.0000	53.662
1320.0000	53.645
1318.0000	53.635
1316.0000	53.648
1314.0000	53.622
1312.0000	53.629
1310.0000	53.632
1308.0000	53.61
1306.0000	53.606
1304.0000	53.597
1302.0000	53.586
1300.0000	53.6
1298.0000	53.621
1296.0000	53.61
1294.0000	53.6
1292.0000	53.574
1290.0000	53.568
1288.0000	53.575
1286.0000	53.613
1284.0000	53.633
1282.0000	53.631
1280.0000	53.619
1278.0000	53.6
1276.0000	53.579
1274.0000	53.56
1272.0000	53.56
1270.0000	53.543
1268.0000	53.555
1266.0000	53.562
1264.0000	53.566
1262.0000	53.587
1260.0000	53.582
1258.0000	53.566
1256.0000	53.553
1254.0000	53.524
1252.0000	53.518
1250.0000	53.521
1248.0000	53.521
1246.0000	53.511
1244.0000	53.498
1242.0000	53.489
1240.0000	53.479
1238.0000	53.497
1236.0000	53.487
1234.0000	53.503
1232.0000	53.506
1230.0000	53.487
1228.0000	53.478
1226.0000	53.465
1224.0000	53.457
1222.0000	53.468
1220.0000	53.457
1218.0000	53.458
1216.0000	53.46
1214.0000	53.446
1212.0000	53.455
1210.0000	53.439
1208.0000	53.418
1206.0000	53.381
1204.0000	53.365
1202.0000	53.353
1200.0000	53.359
1198.0000	53.34
1196.0000	53.329
1194.0000	53.315
1192.0000	53.306
1190.0000	53.311
1188.0000	53.246
1186.0000	53.235
1184.0000	53.247
1182.0000	53.225
1180.0000	53.288
1178.0000	53.322
1176.0000	53.332
1174.0000	53.336
1172.0000	53.337
1170.0000	53.325
1168.0000	53.307
1166.0000	53.323
1164.0000	53.322
1162.0000	53.331
1160.0000	53.339
1158.0000	53.33
1156.0000	53.322
1154.0000	53.292
1152.0000	53.289
1150.0000	53.275
1148.0000	53.262
1146.0000	53.262
1144.0000	53.257
1142.0000	53.256
1140.0000	53.281
1138.0000	53.287
1136.0000	53.28
1134.0000	53.28
1132.0000	53.265
1130.0000	53.252
1128.0000	53.255
1126.0000	53.253
1124.0000	53.23
1122.0000	53.212
1120.0000	53.202
1118.0000	53.186
1116.0000	53.207
1114.0000	53.217
1112.0000	53.207
1110.0000	53.195
1108.0000	53.175
1106.0000	53.168
1104.0000	53.17
1102.0000	53.184
1100.0000	53.161
1098.0000	53.143
1096.0000	53.124
1094.0000	53.107
1092.0000	53.126
1090.0000	53.148
1088.0000	53.161
1086.0000	53.167
1084.0000	53.16
1082.0000	53.116
1080.0000	53.085
1078.0000	53.056
1076.0000	53.037
1074.0000	53.049
1072.0000	53.066
1070.0000	53.059
1068.0000	53.063
1066.0000	53.054
1064.0000	53.033
1062.0000	53.05
1060.0000	53.036
1058.0000	53.017
1056.0000	52.995
1054.0000	52.983
1052.0000	52.98
1050.0000	53.006
1048.0000	53.004
1046.0000	52.981
1044.0000	52.95
1042.0000	52.922
1040.0000	52.922
1038.0000	52.939
1036.0000	52.946
1034.0000	52.944
1032.0000	52.94
1030.0000	52.927
1028.0000	52.933
1026.0000	52.921
1024.0000	52.906
1022.0000	52.874
1020.0000	52.865
1018.0000	52.859
1016.0000	52.877
1014.0000	52.889
1012.0000	52.886
1010.0000	52.885
1008.0000	52.867
1006.0000	52.847
1004.0000	52.819
1002.0000	52.813
1000.0000	52.795
998.0000	52.815
996.0000	52.83
994.0000	52.82
992.0000	52.819
990.0000	52.796
988.0000	52.788
986.0000	52.776
984.0000	52.759
982.0000	52.74
980.0000	52.725
978.0000	52.729
976.0000	52.736
974.0000	52.743
972.0000	52.741
970.0000	52.724
968.0000	52.726
966.0000	52.709
964.0000	52.695
962.0000	52.688
960.0000	52.651
958.0000	52.645
956.0000	52.63
954.0000	52.613
952.0000	52.626
950.0000	52.6
948.0000	52.569
946.0000	52.541
944.0000	52.515
942.0000	52.519
940.0000	52.526
938.0000	52.53
936.0000	52.525
934.0000	52.504
932.0000	52.456
930.0000	52.434
928.0000	52.444
926.0000	52.416
924.0000	52.463
922.0000	52.491
920.0000	52.451
918.0000	52.472
916.0000	52.437
914.0000	52.356
912.0000	52.338
910.0000	52.317
908.0000	52.298
906.0000	52.342
904.0000	52.341
902.0000	52.317
900.0000	52.312
898.0000	52.318
896.0000	52.283
894.0000	52.269
892.0000	52.247
890.0000	52.233
888.0000	52.236
886.0000	52.239
884.0000	52.244
882.0000	52.23
880.0000	52.236
878.0000	52.21
876.0000	52.199
874.0000	52.17
872.0000	52.201
870.0000	52.237
868.0000	52.255
866.0000	52.253
864.0000	52.201
862.0000	52.211
860.0000	52.199
858.0000	52.234
856.0000	52.222
854.0000	52.265
852.0000	52.34
850.0000	52.361
848.0000	52.371
846.0000	52.349
844.0000	52.359
842.0000	52.339
840.0000	52.315
838.0000	52.308
836.0000	52.307
834.0000	52.297
832.0000	52.292
830.0000	52.3
828.0000	52.286
826.0000	52.286
824.0000	52.282
822.0000	52.264
820.0000	52.253
818.0000	52.259
816.0000	52.25
814.0000	52.249
812.0000	52.228
810.0000	52.204
808.0000	52.19
806.0000	52.175
804.0000	52.16
802.0000	52.14
800.0000	52.116
798.0000	52.098
796.0000	52.084
794.0000	52.063
792.0000	52.05
790.0000	52.013
788.0000	51.991
786.0000	51.971
784.0000	51.946
782.0000	51.919
780.0000	51.912
778.0000	51.89
776.0000	51.874
774.0000	51.869
772.0000	51.833
770.0000	51.811
768.0000	51.784
766.0000	51.753
764.0000	51.731
762.0000	51.707
760.0000	51.679
758.0000	51.661
756.0000	51.618
754.0000	51.599
752.0000	51.573
750.0000	51.54
748.0000	51.535
746.0000	51.506
744.0000	51.429
742.0000	51.382
740.0000	51.416
738.0000	51.402
736.0000	51.379
734.0000	51.344
732.0000	51.317
730.0000	51.298
728.0000	51.275
726.0000	51.267
724.0000	51.241
722.0000	51.196
720.0000	51.184
718.0000	51.161
716.0000	51.133
714.0000	51.122
712.0000	51.099
710.0000	51.076
708.0000	51.084
706.0000	51.089
704.0000	51.087
702.0000	51.09
700.0000	51.078
698.0000	51.048
696.0000	50.973
694.0000	50.843
692.0000	50.665
690.0000	50.483
688.0000	50.344
686.0000	50.269
684.0000	50.263
682.0000	50.331
680.0000	50.419
678.0000	50.477
676.0000	50.509
674.0000	50.497
672.0000	50.443
670.0000	50.414
668.0000	50.39
666.0000	50.357
664.0000	50.34
662.0000	50.318
660.0000	50.279
658.0000	50.239
656.0000	50.212
654.0000	50.157
652.0000	50.125
650.0000	50.087
648.0000	50.056
646.0000	50.034
644.0000	50.006
642.0000	49.983
640.0000	49.935
638.0000	49.899
636.0000	49.857
634.0000	49.818
632.0000	49.775
630.0000	49.739
628.0000	49.689
626.0000	49.646
624.0000	49.614
622.0000	49.577
620.0000	49.548
618.0000	49.527
616.0000	49.479
614.0000	49.44
612.0000	49.41
610.0000	49.36
608.0000	49.327
606.0000	49.286
604.0000	49.256
602.0000	49.215
600.0000	49.186
598.0000	49.152
596.0000	49.112
594.0000	49.067
592.0000	49.047
590.0000	49.022
588.0000	48.989
586.0000	48.976
584.0000	48.949
582.0000	48.918
580.0000	48.902
578.0000	48.887
576.0000	48.848
574.0000	48.827
572.0000	48.789
570.0000	48.761
568.0000	48.737
566.0000	48.723
564.0000	48.71
562.0000	48.688
560.0000	48.668
558.0000	48.645
556.0000	48.625
554.0000	48.612
552.0000	48.603
550.0000	48.579
548.0000	48.562
546.0000	48.538
544.0000	48.514
542.0000	48.488
540.0000	48.472
538.0000	48.429
536.0000	48.395
534.0000	48.373
532.0000	48.325
530.0000	48.296
528.0000	48.269
526.0000	48.217
524.0000	48.132
522.0000	48.03
520.0000	47.983
518.0000	47.958
516.0000	47.896
514.0000	47.812
512.0000	47.72
510.0000	47.615
508.0000	47.521
506.0000	47.408
504.0000	47.277
502.0000	47.139
500.0000	46.99
498.0000	46.829
496.0000	46.679
494.0000	46.521
492.0000	46.35
490.0000	46.185
488.0000	45.998
486.0000	45.807
484.0000	45.612
482.0000	45.408
480.0000	45.211
478.0000	45.002
476.0000	44.794
474.0000	44.593
472.0000	44.376
470.0000	44.178
468.0000	43.972
466.0000	43.758
464.0000	43.555
462.0000	43.348
460.0000	43.135
458.0000	42.932
456.0000	42.738
454.0000	42.549
452.0000	42.392
450.0000	42.259
448.0000	42.137
446.0000	42.027
444.0000	41.943
442.0000	41.856
440.0000	41.795
438.0000	41.747
436.0000	41.698
434.0000	41.654
432.0000	41.6
430.0000	41.534
428.0000	41.465
426.0000	41.428
424.0000	41.458
422.0000	41.507
420.0000	41.584
418.0000	41.648
416.0000	41.714
414.0000	41.765
412.0000	41.818
410.0000	41.869
408.0000	41.916
406.0000	41.978
404.0000	42.035
402.0000	42.09
400.0000	42.159
398.0000	42.213
396.0000	42.268
394.0000	42.335
392.0000	42.396
390.0000	42.466
388.0000	42.541
386.0000	42.604
384.0000	42.666
382.0000	42.739
380.0000	42.8
378.0000	42.858
376.0000	42.916
374.0000	42.982
372.0000	42.973
370.0000	43.143
368.0000	43.177
366.0000	43.135
364.0000	43.042
362.0000	42.942
360.0000	42.846
358.0000	42.728
356.0000	42.585
354.0000	42.453
352.0000	42.31
350.0000	42.16
348.0000	42.013
346.0000	41.874
344.0000	41.643
342.0000	41.408
340.0000	41.114
338.0000	40.993
336.0000	40.824
334.0000	40.598
332.0000	40.371
330.0000	40.128
328.0000	39.872
326.0000	39.614
324.0000	39.346
322.0000	39.051
320.0000	38.719
318.0000	38.378
316.0000	37.968
314.0000	37.541
312.0000	37.054
310.0000	36.511
308.0000	35.914
306.0000	35.244
304.0000	34.522
302.0000	33.75
300.0000	32.908
298.0000	32.031
296.0000	31.129
294.0000	30.19
292.0000	29.287
290.0000	28.457
288.0000	27.788
286.0000	27.526
284.0000	27.733
282.0000	28.708
280.0000	30.369
278.0000	32.463
276.0000	34.901
274.0000	36.939
272.0000	38.733
270.0000	39.864
268.0000	39.925
266.0000	39.916
264.0000	39.808
262.0000	39.615
260.0000	40.066
258.0000	40.531
256.0000	40.44
254.0000	40.339
252.0000	40.417
250.0000	39.871
248.0000	39.925
246.0000	40.154
244.0000	39.83
242.0000	40.402
240.0000	40.346
238.0000	40.344
236.0000	40.379
234.0000	39.957
232.0000	39.885
230.0000	39.524
228.0000	39.589
226.0000	39.749
224.0000	39.79
222.0000	40.129
220.0000	40.062
218.0000	39.982
216.0000	39.905
214.0000	39.91
212.0000	39.807
210.0000	39.764
208.0000	39.574
206.0000	39.259
204.0000	38.965
202.0000	38.612
200.0000	38.373
198.0000	38.23
196.0000	38.606
194.0000	39.271
192.0000	39.841
190.0000	40.337
