# Supplementary material for: Exploring nanoarchitectonics and optical properties of PAA-ZnO@BCP wide-band-gap organic semiconductors
Source: Sci Rep. 2024 Feb 6;14:3060. doi: 10.1038/s41598-024-53469-3 (PMC10847419; doi:10.1038/s41598-024-53469-3)
Supplement: Supplementary file 16 — Supplementary Information 16. [file 41598_2024_53469_MOESM16_ESM.txt]

10.01	125.34214
10.07	125.12444
10.13	126.20805
10.19	127.44128
10.25	128.39948
10.31	129.05823
10.37	129.13345
10.43	128.59926
10.49	128.47741
10.55	128.96426
10.61	128.94265
10.67	129.07251
10.73	130.21263
10.79	131.26792
10.85	131.85638
10.91	132.44123
10.97	132.52551
11.03	131.68917
11.09	130.53256
11.15	129.27302
11.21	128.44305
11.27	129.11221
11.33	130.53805
11.39	131.99279
11.45	133.24717
11.51	134.54329
11.57	134.88499
11.63	134.74605
11.69	135.0925
11.75	135.58144
11.81	135.2713
11.87	134.79293
11.93	134.13826
11.99	132.86766
12.05	131.53876
12.11	131.56252
12.17	131.94537
12.23	132.41902
12.29	132.97303
12.35	133.12019
12.41	133.1314
12.47	133.67791
12.53	133.88291
12.59	134.53153
12.65	134.75581
12.71	134.18994
12.77	133.5578
12.83	132.58495
12.89	131.11835
12.95	131.01445
13.01	131.77661
13.07	131.07494
13.13	130.90609
13.19	131.76558
13.25	131.50376
13.31	131.5449
13.37	132.56165
13.43	133.34899
13.49	132.55596
13.53	132.45429
13.55	132.64371
13.61	132.68766
13.67	132.99162
13.73	133.78057
13.79	134.01615
13.85	133.03509
13.91	132.09633
13.97	131.29545
14.03	131.94177
14.09	132.29734
14.15	132.66617
14.21	132.95026
14.27	133.30099
14.33	131.52202
14.39	130.02883
14.45	129.19591
14.51	129.45719
14.57	129.075
14.63	129.41089
14.69	131.10264
14.75	132.41184
14.81	132.46825
14.87	131.91284
14.93	131.11408
14.99	129.62842
15.05	128.50127
15.11	128.3336
15.17	130.14783
15.23	130.59522
15.29	130.84193
15.35	131.22891
15.41	132.11582
15.47	130.96545
15.53	130.22966
15.59	129.69899
15.65	129.07651
15.71	127.7717
15.77	127.48811
15.83	128.81333
15.89	129.47572
15.95	128.89133
16.01	127.0924
16.07	125.3947
16.13	123.67148
16.19	122.97196
16.25	123.20594
16.31	123.65826
16.37	123.41551
16.43	122.09053
16.49	120.572
16.55	119.57203
16.61	119.45631
16.67	120.18169
16.73	121.47622
16.79	122.65624
16.85	123.33594
16.91	123.30603
16.97	122.75709
17.03	122.14301
17.09	121.78809
17.15	121.78208
17.21	121.78282
17.27	121.77163
17.33	121.71872
17.39	121.69839
17.45	121.63123
17.51	121.52593
17.57	121.55606
17.63	121.87315
17.69	122.29515
17.75	122.52885
17.81	121.82582
17.87	120.79718
17.93	120.12689
17.99	120.24551
18.05	120.75456
18.11	121.77101
18.17	122.37806
18.23	122.20285
18.29	121.27272
18.35	120.50905
18.41	119.98042
18.47	120.07551
18.53	120.41888
18.59	120.7114
18.65	120.57806
18.71	120.68576
18.77	120.89731
18.83	120.97872
18.89	121.01846
18.95	121.24411
19.01	121.54368
19.07	121.73962
19.13	121.82445
19.19	121.82951
19.25	121.75128
19.31	121.85192
19.37	122.03728
19.43	122.07927
19.49	121.77957
19.55	121.10793
19.62	120.38906
19.67	120.11261
19.73	120.52922
19.79	121.74335
19.85	123.5029
19.91	125.66545
19.97	127.00143
20.03	126.85801
20.09	126.1784
20.15	125.20904
20.21	123.7309
20.27	122.51739
20.33	122.14733
20.39	121.68501
20.45	120.88339
20.51	119.81766
20.57	118.56853
20.63	117.38139
20.69	116.6676
20.75	116.56152
20.81	117.038
20.87	117.91068
20.93	118.78224
20.99	119.15927
21.05	118.88335
21.11	118.36254
21.17	118.09686
21.23	118.0937
21.29	118.31074
21.35	118.59038
21.41	119.06719
21.47	119.6245
21.53	120.1902
21.59	120.48561
21.65	120.5541
21.71	120.45506
21.77	120.10047
21.83	119.89781
21.89	119.89792
21.95	119.78499
22.01	119.24386
22.07	118.51299
22.13	117.86652
22.19	117.96175
22.25	118.08286
22.31	118.29714
22.37	118.29372
22.43	118.07449
22.49	117.32148
22.55	116.97725
22.61	116.68451
22.67	116.55054
22.73	116.64391
22.79	117.01378
22.85	117.65118
22.91	118.6452
22.97	119.77526
23.03	120.6198
23.09	120.85914
23.15	120.53609
23.21	119.91988
23.27	119.23236
23.33	118.63828
23.39	118.07397
23.45	117.52852
23.51	116.96133
23.57	116.60596
23.63	116.56683
23.69	116.90106
23.75	117.74264
23.81	118.73693
23.87	119.62475
23.93	120.14167
23.99	120.47651
24.05	120.46841
24.11	120.48627
24.17	120.34134
24.23	120.23149
24.29	120.2541
24.35	120.40139
24.41	120.53433
24.47	120.67102
24.53	120.62393
24.59	120.43579
24.65	120.18031
24.71	120.00499
24.77	119.98358
24.83	120.20369
24.89	120.51323
24.95	120.86717
25.01	121.11483
25.07	121.19217
25.13	121.3928
25.19	122.03873
25.22	122.65478
25.25	123.409
25.31	123.43474
25.37	123.09776
25.43	122.32026
25.49	122.20718
25.55	122.73676
25.61	124.38716
25.67	125.98022
25.73	127.09033
25.79	127.44482
25.85	126.99874
25.91	126.25513
25.97	126.00132
26.03	125.40157
26.09	124.7315
26.15	124.22164
26.21	124.07599
26.27	124.25263
26.33	125.40786
26.39	126.70837
26.45	127.83739
26.51	128.47574
26.57	129.13864
26.63	128.704
26.69	128.26083
26.75	127.82619
26.81	127.66868
26.87	126.36232
26.93	125.66185
26.99	125.28307
27.05	125.27842
27.11	125.38584
27.17	126.22268
27.23	127.15771
27.29	128.25286
27.35	129.49153
27.41	130.10359
27.47	130.33609
27.53	130.66534
27.59	130.31117
27.65	129.34435
27.71	128.7395
27.77	128.80788
27.83	128.99595
27.89	129.61262
27.95	130.3178
28.01	131.36215
28.07	131.61439
28.13	131.48767
28.19	130.93494
28.25	130.16602
28.31	128.79175
28.37	127.68509
28.43	127.67031
28.49	128.47651
28.55	129.53182
28.61	130.3326
28.67	130.90536
28.73	130.32561
28.79	128.92392
28.85	128.12417
28.91	128.59882
28.97	129.62328
29.03	131.19703
29.09	133.23765
29.15	134.78384
29.21	134.65431
29.27	133.75467
29.33	133.05276
29.39	132.58388
29.45	132.38598
29.51	132.56996
29.57	132.05486
29.63	131.82776
29.69	131.9695
29.75	132.71076
29.81	133.35876
29.87	134.58959
29.93	135.57669
29.99	135.97743
30.05	135.9844
30.11	136.80081
30.17	138.12662
30.23	138.67972
30.29	138.6505
30.35	138.87483
30.41	137.95893
30.47	136.49995
30.53	136.20747
30.59	136.75613
30.65	136.94068
30.71	137.1085
30.77	137.32086
30.83	136.96443
30.89	136.42597
30.95	136.27258
31.01	136.64435
31.07	138.36678
31.13	139.80502
31.19	140.03229
31.25	140.50857
31.31	141.56439
31.37	142.23105
31.43	142.73742
31.49	143.30015
31.55	144.15239
31.61	144.30799
31.67	144.29539
31.73	143.86481
31.79	143.88807
31.85	143.13269
31.91	142.25996
31.97	142.52076
32.03	143.8365
32.09	144.22011
32.15	144.05896
32.21	145.27564
32.27	145.75563
32.33	145.73995
32.39	145.41206
32.45	146.95492
32.51	147.58254
32.57	149.35699
32.63	149.86844
32.69	151.32275
32.75	152.37252
32.81	153.13419
32.87	152.55829
32.93	153.13231
32.99	153.09624
33.05	151.39805
33.11	149.83186
33.17	149.64562
33.23	149.81417
33.29	149.87849
33.35	149.63703
33.41	150.34357
33.47	149.6586
33.53	148.90224
33.59	148.65805
33.65	148.52475
33.71	148.43291
33.77	149.20487
33.83	149.40893
33.89	150.95536
33.95	152.34584
34.01	152.9292
34.07	151.89946
34.13	151.19601
34.19	149.70176
34.25	148.80159
34.31	149.3315
34.37	150.07134
34.43	150.35499
34.49	151.11388
34.55	151.78825
34.61	151.90582
34.67	152.19983
34.73	152.85882
34.79	152.83029
34.85	152.58283
34.91	151.87155
34.97	150.9246
35.05	151.32013
35.09	152.73015
35.15	153.79982
35.21	153.98347
35.27	153.99007
35.33	153.71809
35.39	152.66151
35.45	152.44933
35.51	153.39638
35.57	153.21268
35.63	152.4614
35.69	151.5506
35.75	149.93208
35.81	148.43217
35.87	147.40213
35.93	146.54679
35.99	146.43672
36.05	146.77044
36.11	146.8555
36.17	147.36633
36.23	147.90537
36.29	147.25231
36.35	146.333
36.41	145.29441
36.47	144.59014
36.53	143.73252
36.59	143.34708
36.65	143.01478
36.71	143.29819
36.77	142.88029
36.83	142.00748
36.89	140.95776
36.95	140.33593
37.01	139.31709
37.07	139.15507
37.13	138.2618
37.19	138.48654
37.25	138.72994
37.31	139.01077
37.37	139.4977
37.43	140.56313
37.49	140.4501
37.55	140.20304
37.61	140.04657
37.67	139.08663
37.73	139.03846
37.79	137.95529
37.85	136.74572
37.91	135.6409
37.97	135.59697
38.03	134.22026
38.09	134.1657
38.15	134.112
38.21	134.20387
38.27	133.32426
38.33	133.03704
38.39	132.36923
38.45	131.96765
38.51	130.16716
38.57	129.88581
38.63	129.209
38.69	128.67238
38.75	127.68223
38.81	127.94195
38.87	127.36134
38.93	127.64085
38.99	127.75152
39.05	128.60317
39.11	128.87735
39.17	129.13334
39.23	128.87873
39.29	129.28786
39.35	128.07634
39.41	127.07009
39.47	125.89596
39.53	125.19541
39.59	124.28435
39.65	123.90026
39.71	123.75668
39.77	124.24836
39.83	123.74078
39.89	122.97572
39.95	122.3382
40.01	121.84312
40.07	121.33469
40.13	121.22635
40.19	121.76031
40.25	122.42392
40.31	122.83194
40.37	122.08642
40.43	121.43956
40.49	121.26678
40.55	120.75748
40.61	120.54079
40.67	121.23758
40.73	121.29094
40.79	120.37501
40.85	118.89203
40.91	117.09984
40.97	115.95532
41.03	115.34596
41.09	115.29359
41.15	115.48565
41.21	114.70926
41.27	112.81746
41.33	110.99056
41.39	109.60063
41.45	108.88859
41.51	108.84244
41.57	109.20921
41.63	109.07984
41.69	108.50663
41.75	108.15524
41.81	107.30445
41.87	106.7909
41.93	106.86773
41.99	107.57111
42.05	107.72517
42.11	107.57831
42.17	107.13177
42.23	106.38235
42.29	105.16087
42.35	104.47919
42.41	104.14758
42.47	103.66414
42.53	103.70891
42.59	104.05253
42.65	105.23685
42.71	105.73886
42.77	106.41835
42.83	106.08713
42.89	106.1982
42.95	104.65054
43.01	103.3445
43.07	101.83683
43.13	101.2226
43.19	100.02779
43.25	99.2245
43.31	99.02469
43.37	99.04207
43.43	99.33141
43.49	99.00966
43.55	99.12621
43.61	99.14512
43.67	99.12579
43.73	98.18103
43.79	97.71102
43.85	97.63358
43.91	97.93576
43.97	98.61748
44.03	98.86154
44.09	98.53537
44.15	97.46637
44.21	96.94127
44.27	95.94927
44.33	96.47486
44.39	96.7159
44.45	96.86944
44.51	96.3728
44.57	95.41567
44.63	93.96699
44.69	93.06147
44.75	92.49332
44.81	92.13798
44.87	91.75421
44.93	91.13604
44.99	90.47452
45.05	89.83755
45.11	89.33005
45.17	88.95426
45.23	88.79744
45.29	88.76259
45.35	88.83314
45.41	89.43269
45.47	89.80973
45.53	90.34956
45.59	90.90203
45.65	91.21492
45.71	91.09035
45.77	90.18465
45.83	89.32994
45.89	88.83391
45.95	87.98491
46.01	86.6861
46.07	86.34528
46.13	86.24657
46.19	85.96739
46.25	85.94132
46.31	85.76952
46.37	85.58213
46.43	85.42444
46.49	85.18042
46.55	84.81504
46.61	84.44448
46.67	83.89566
46.73	83.1915
46.79	82.82648
46.85	83.01237
46.91	83.3017
46.97	83.34155
47.03	82.89529
47.09	81.98274
47.15	80.76808
47.21	79.50467
47.27	78.71385
47.33	78.48595
47.39	78.59618
47.45	78.93889
47.51	79.18225
47.57	79.40327
47.63	79.47933
47.69	79.36034
47.75	78.99327
47.81	78.64222
47.87	78.46714
47.93	78.43013
47.99	78.27738
48.05	77.97342
48.11	77.60009
48.17	77.19828
48.23	76.90567
48.29	76.9132
48.39	77.08675
48.41	76.95709
48.47	76.18497
48.53	74.94014
48.59	73.54669
48.65	72.66129
48.71	72.63116
48.77	73.6286
48.83	75.10488
48.89	76.38445
48.95	76.86189
49.01	76.42971
49.07	75.19595
49.13	73.59674
49.19	72.18264
49.25	71.13495
49.31	70.48325
49.37	70.07912
49.43	69.86313
49.49	69.80663
49.55	70.03266
49.61	70.45842
49.67	71.01789
49.73	71.60509
49.79	72.13052
49.85	72.41898
49.91	72.51172
49.97	72.43287
50.03	72.01599
50.09	71.31172
50.15	70.54697
50.21	69.94248
50.27	69.69697
50.33	69.65338
50.39	69.57902
50.45	69.60958
50.51	70.05744
50.57	71.06245
50.63	71.95647
50.69	72.92228
50.75	73.64921
50.81	73.79493
50.87	73.21172
50.93	73.08693
50.99	73.8364
51.05	74.20606
51.11	74.72746
51.17	75.28081
51.23	75.50046
51.29	75.39644
51.35	75.06247
51.41	74.51948
51.47	74.18072
51.53	73.2506
51.59	71.59171
51.65	70.50004
51.71	69.73423
51.77	68.83546
51.83	68.5111
51.89	68.45234
51.95	68.3846
52.01	68.03781
52.07	67.75768
52.13	67.88695
52.19	68.77392
52.25	69.39379
52.31	69.75404
52.37	69.57221
52.43	68.79357
52.49	67.32862
52.55	66.53952
52.61	66.45896
52.67	66.89861
52.73	67.45352
52.79	67.69732
52.85	67.45694
52.91	66.82553
52.97	66.11869
53.03	65.61955
53.09	65.38514
53.15	65.17873
53.21	64.90074
53.27	64.88365
53.33	65.0548
53.39	65.33643
53.45	65.54091
53.51	65.65359
53.57	65.56988
53.63	65.60731
53.69	66.04885
53.75	66.62682
53.81	67.22035
53.87	67.74891
53.93	67.49931
53.99	66.72911
54.05	66.43917
54.11	66.60123
54.17	66.30979
54.23	65.88372
54.29	65.16
54.35	64.20893
54.41	63.13106
54.47	62.59773
54.53	62.65222
54.59	62.82187
54.65	62.87252
54.71	63.01034
54.77	63.58918
54.83	64.62851
54.89	65.56457
54.95	66.38401
55.01	66.94334
55.07	66.70793
55.13	65.37825
55.19	63.83569
55.25	62.2967
55.31	60.93305
55.37	59.90982
55.43	59.50747
55.49	59.59429
55.55	59.84376
55.61	59.87181
55.67	59.54036
55.73	59.07835
55.79	58.73414
55.85	58.68455
55.91	58.99499
55.97	59.59927
56.03	60.10012
56.09	60.12897
56.15	59.62534
56.21	58.99339
56.27	58.49438
56.33	58.35369
56.39	58.49111
56.45	58.88491
56.51	59.24442
56.57	59.45668
56.63	59.56809
56.69	60.00632
56.75	60.99526
56.81	62.56312
56.87	63.89869
56.93	65.10751
56.99	65.55147
57.05	65.57336
57.11	64.29995
57.17	62.5208
57.23	60.53742
57.29	59.46868
57.35	58.78287
57.41	58.88313
57.47	59.30433
57.53	59.4534
57.59	58.74751
57.65	57.52987
57.71	56.4123
57.77	55.75755
57.83	55.59579
57.89	55.99176
57.95	56.57197
58.01	57.13804
58.07	57.41107
58.13	57.50251
58.19	57.63326
58.25	58.12326
58.31	59.05753
58.37	59.18515
58.43	58.95491
58.49	58.66035
58.55	57.9612
58.61	56.76065
58.67	56.57603
58.73	57.09184
58.79	57.6568
58.85	58.13095
58.91	58.29462
58.97	58.21407
59.03	58.12539
59.09	57.92582
59.15	57.48575
59.21	57.17452
59.27	57.15475
59.33	57.29022
59.39	57.70155
59.45	58.39696
59.51	58.90843
59.57	59.12941
59.63	59.31202
59.69	59.76484
59.75	60.19119
59.81	60.72562
59.87	61.27506
59.93	61.34522
59.99	60.70036
60.05	60.11851
60.11	59.70974
60.17	59.24521
60.23	58.5436
60.29	57.65838
60.35	56.63769
60.41	55.62673
60.47	54.77246
60.53	54.33626
60.59	54.28168
60.65	54.66236
60.71	55.1412
60.77	55.47133
60.83	55.58159
60.89	55.47646
60.95	54.89035
61.01	53.87496
61.07	52.87283
61.13	52.20231
61.19	51.86471
61.25	51.89206
61.31	52.6709
61.37	54.21457
61.43	55.47675
61.49	56.24278
61.55	56.45709
61.61	55.89
61.67	54.49569
61.73	53.15979
61.79	52.25915
61.85	51.99163
61.91	52.32154
61.97	52.9303
62.03	53.53957
62.09	53.94413
62.15	54.0998
62.21	54.05434
62.27	54.22041
62.33	54.66091
62.39	55.39451
62.45	55.31211
62.51	54.85586
62.57	54.28381
62.63	53.56588
62.69	52.39161
62.75	51.47817
62.81	50.68757
62.87	50.02689
62.93	49.5818
62.99	49.44954
63.05	49.79654
63.11	50.6006
63.17	51.41748
63.23	52.17646
63.29	52.8865
63.35	53.70402
63.41	54.53629
63.47	55.01107
63.53	55.01791
63.59	54.80766
63.65	54.40787
63.71	53.74056
63.77	53.18971
63.83	53.06706
63.89	53.31129
63.95	53.75039
64.01	54.1865
64.07	54.38287
64.13	54.17539
64.19	53.77112
64.25	53.51578
64.31	54.27329
64.37	54.75128
64.43	54.92372
64.49	54.68675
64.55	54.01859
64.61	52.37817
64.67	51.33137
64.73	50.89825
64.79	50.93885
64.85	51.32411
64.91	51.84142
64.97	52.26919
65.03	52.56129
65.09	52.60381
65.15	52.32261
65.21	51.61599
65.27	50.52988
65.33	49.26193
65.39	48.22753
65.45	47.57945
65.51	47.52518
65.57	47.90466
65.63	48.45851
65.69	48.7459
65.75	48.6177
65.81	48.0053
65.87	47.3162
65.93	46.784
65.99	46.57536
66.05	46.46145
66.11	46.39774
66.17	46.37564
66.23	46.47351
66.29	46.76227
66.35	47.20033
66.41	47.6134
66.47	47.92075
66.53	47.94483
66.59	47.70808
66.65	47.35445
66.71	47.22304
66.77	47.34962
66.83	47.78731
66.89	48.43377
66.95	48.978
67.01	48.97971
67.07	48.58368
67.13	48.15389
67.19	47.75851
67.25	47.37005
67.31	47.04142
67.37	46.71898
67.43	46.02219
67.49	45.68971
67.55	45.54099
67.61	45.4974
67.67	45.27998
67.73	44.99099
67.79	44.14045
67.85	43.38725
67.91	43.03917
67.97	43.39847
68.03	44.20755
68.09	45.03116
68.15	45.58137
68.21	45.89248
68.27	45.91535
68.33	45.80103
68.39	45.7
68.45	45.72222
68.51	46.24526
68.57	47.32815
68.63	48.21234
68.69	49.00294
68.75	49.61122
68.81	49.70978
68.87	49.15604
68.93	48.77782
68.99	48.31985
69.05	47.65417
69.11	46.75574
69.17	45.7916
69.23	44.8959
69.29	44.2266
69.35	43.9018
69.41	43.97372
69.47	44.32638
69.53	44.87317
69.59	45.80515
69.65	46.22802
69.71	46.72898
69.77	47.00149
69.83	46.73967
69.89	45.84527
69.95	45.77321
70.01	45.29786
