# Supplementary material for: Exploring nanoarchitectonics and optical properties of PAA-ZnO@BCP wide-band-gap organic semiconductors
Source: Sci Rep. 2024 Feb 6;14:3060. doi: 10.1038/s41598-024-53469-3 (PMC10847419; doi:10.1038/s41598-024-53469-3)
Supplement: Supplementary file 17 — Supplementary Information 17. [file 41598_2024_53469_MOESM17_ESM.txt]

TITLE
DATA TYPE
ORIGIN	JASCO
OWNER
DATE	10/03/11
TIME	00:21:16
SPECTROMETER/DATA SYSTEM
RESOLUTION
DELTAX	1
XUNITS	NANOMETERS
YUNITS	INTENSITY
FIRSTX	260.0000
LASTX	900.0000
NPOINTS	641
FIRSTY	18.47997
MAXY	70.09066
MINY	17.99791
XYDATA
260.0000	18.48
261.0000	18.5401
262.0000	18.5358
263.0000	18.565
264.0000	18.5432
265.0000	18.4346
266.0000	18.4154
267.0000	18.3146
268.0000	18.261
269.0000	18.2836
270.0000	18.1975
271.0000	18.2441
272.0000	18.3031
273.0000	18.3301
274.0000	18.3338
275.0000	18.3234
276.0000	18.2611
277.0000	18.2831
278.0000	18.2656
279.0000	18.2596
280.0000	18.2228
281.0000	18.2189
282.0000	18.2064
283.0000	18.1996
284.0000	18.2006
285.0000	18.1839
286.0000	18.1703
287.0000	18.107
288.0000	18.1239
289.0000	18.0841
290.0000	18.1056
291.0000	18.1357
292.0000	18.0763
293.0000	18.077
294.0000	18.0813
295.0000	18.0736
296.0000	18.0516
297.0000	18.055
298.0000	18.0232
299.0000	18.0757
300.0000	18.0247
301.0000	18.0832
302.0000	18.0277
303.0000	18.1274
304.0000	18.1887
305.0000	18.2122
306.0000	18.1527
307.0000	18.2006
308.0000	18.1814
309.0000	18.2244
310.0000	18.1477
311.0000	18.1183
312.0000	18.1133
313.0000	18.1749
314.0000	18.1494
315.0000	18.153
316.0000	18.1114
317.0000	18.1546
318.0000	18.1664
319.0000	18.1224
320.0000	18.1096
321.0000	18.1585
322.0000	18.1086
323.0000	18.1339
324.0000	18.1717
325.0000	18.1418
326.0000	18.1888
327.0000	18.1631
328.0000	18.1045
329.0000	18.1257
330.0000	18.0655
331.0000	18.0145
332.0000	17.9979
333.0000	18.0187
334.0000	18.1168
335.0000	18.1325
336.0000	18.1642
337.0000	18.2817
338.0000	18.3089
339.0000	18.302
340.0000	18.2633
341.0000	18.2324
342.0000	18.2397
343.0000	18.2208
344.0000	18.2236
345.0000	18.2165
346.0000	18.1868
347.0000	18.2045
348.0000	18.1609
349.0000	18.1547
350.0000	18.1675
351.0000	18.1427
352.0000	18.11
353.0000	18.16
354.0000	18.1254
355.0000	18.122
356.0000	18.1385
357.0000	18.1385
358.0000	18.0975
359.0000	18.0983
360.0000	18.1071
361.0000	18.1217
362.0000	18.1443
363.0000	18.1708
364.0000	18.2661
365.0000	18.4449
366.0000	18.6217
367.0000	18.7393
368.0000	19.0422
369.0000	19.3749
370.0000	19.7298
371.0000	20.0777
372.0000	20.6159
373.0000	21.1956
374.0000	21.868
375.0000	22.6944
376.0000	23.4993
377.0000	24.4637
378.0000	25.5575
379.0000	26.4607
380.0000	27.6638
381.0000	28.8702
382.0000	30.047
383.0000	31.19
384.0000	32.2998
385.0000	33.402
386.0000	34.7058
387.0000	35.8637
388.0000	37.2219
389.0000	38.4462
390.0000	39.9348
391.0000	41.33
392.0000	42.9349
393.0000	44.2729
394.0000	45.6445
395.0000	46.9432
396.0000	48.1366
397.0000	49.0648
398.0000	49.9547
399.0000	50.7718
400.0000	51.754
401.0000	52.5984
402.0000	53.7302
403.0000	54.9484
404.0000	56.208
405.0000	57.9419
406.0000	59.4426
407.0000	60.9607
408.0000	62.2823
409.0000	63.4306
410.0000	64.2258
411.0000	64.9966
412.0000	64.9063
413.0000	64.5881
414.0000	64.1396
415.0000	63.629
416.0000	62.7538
417.0000	62.1949
418.0000	61.474
419.0000	60.8449
420.0000	60.0907
421.0000	59.2496
422.0000	58.3902
423.0000	57.9479
424.0000	57.23
425.0000	56.4722
426.0000	56.0285
427.0000	55.7729
428.0000	55.4853
429.0000	55.4703
430.0000	55.2057
431.0000	55.1573
432.0000	55.6183
433.0000	55.6491
434.0000	55.9233
435.0000	56.3824
436.0000	56.6894
437.0000	56.9623
438.0000	56.9879
439.0000	56.7406
440.0000	56.8263
441.0000	56.9096
442.0000	57.1677
443.0000	57.493
444.0000	57.7418
445.0000	58.4783
446.0000	59.2422
447.0000	60.1555
448.0000	60.7882
449.0000	61.0227
450.0000	61.3114
451.0000	61.449
452.0000	61.3255
453.0000	61.1577
454.0000	61.0094
455.0000	61.0305
456.0000	61.3906
457.0000	61.7638
458.0000	62.4332
459.0000	63.455
460.0000	64.5089
461.0000	65.5429
462.0000	66.7274
463.0000	67.9664
464.0000	68.8785
465.0000	69.7103
466.0000	70.0907
467.0000	69.7568
468.0000	68.9257
469.0000	67.6365
470.0000	65.9572
471.0000	63.8858
472.0000	61.5249
473.0000	59.0704
474.0000	56.9469
475.0000	55.1465
476.0000	53.719
477.0000	52.6139
478.0000	51.9472
479.0000	51.4844
480.0000	50.952
481.0000	50.6487
482.0000	50.2952
483.0000	49.7701
484.0000	48.8922
485.0000	48.3144
486.0000	47.8306
487.0000	47.5294
488.0000	47.3507
489.0000	47.4017
490.0000	47.6152
491.0000	47.7728
492.0000	47.8056
493.0000	47.6804
494.0000	47.5986
495.0000	47.407
496.0000	47.1969
497.0000	46.8163
498.0000	46.5963
499.0000	46.5662
500.0000	46.5338
501.0000	46.5213
502.0000	46.4684
503.0000	46.3471
504.0000	46.3508
505.0000	46.264
506.0000	46.0603
507.0000	45.8319
508.0000	45.8081
509.0000	45.6426
510.0000	45.5393
511.0000	45.3817
512.0000	45.3702
513.0000	45.2667
514.0000	45.1999
515.0000	44.9975
516.0000	44.8732
517.0000	44.8529
518.0000	44.8764
519.0000	44.7798
520.0000	44.69
521.0000	44.5266
522.0000	44.4761
523.0000	44.5139
524.0000	44.4287
525.0000	44.2303
526.0000	44.0614
527.0000	43.8549
528.0000	43.7974
529.0000	43.7274
530.0000	43.6554
531.0000	43.514
532.0000	43.3091
533.0000	43.3425
534.0000	43.5205
535.0000	43.7014
536.0000	43.7571
537.0000	43.8138
538.0000	43.9421
539.0000	44.0769
540.0000	44.2046
541.0000	44.3293
542.0000	44.4938
543.0000	44.5991
544.0000	44.8756
545.0000	44.8424
546.0000	45.1938
547.0000	45.231
548.0000	45.3128
549.0000	45.3526
550.0000	45.4694
551.0000	45.441
552.0000	45.4431
553.0000	45.5223
554.0000	45.6767
555.0000	45.795
556.0000	45.9305
557.0000	46.004
558.0000	46.1053
559.0000	46.4002
560.0000	46.4014
561.0000	46.4398
562.0000	46.5359
563.0000	46.3879
564.0000	46.2345
565.0000	46.189
566.0000	46.0501
567.0000	45.9718
568.0000	45.8226
569.0000	45.2973
570.0000	44.9781
571.0000	44.8028
572.0000	44.6289
573.0000	44.222
574.0000	43.675
575.0000	43.2653
576.0000	42.9342
577.0000	42.6122
578.0000	42.1763
579.0000	41.6374
580.0000	41.4544
581.0000	41.0557
582.0000	40.6389
583.0000	40.5445
584.0000	40.3025
585.0000	40.0066
586.0000	39.6819
587.0000	39.3994
588.0000	39.2637
589.0000	38.908
590.0000	38.6185
591.0000	38.2986
592.0000	37.9153
593.0000	37.685
594.0000	37.2267
595.0000	36.9269
596.0000	36.8364
597.0000	36.3512
598.0000	36.2589
599.0000	36.0926
600.0000	35.9166
601.0000	35.7936
602.0000	35.6554
603.0000	35.5531
604.0000	35.5279
605.0000	35.4337
606.0000	35.5596
607.0000	35.3756
608.0000	35.4264
609.0000	35.4406
610.0000	35.3958
611.0000	35.2292
612.0000	35.2218
613.0000	35.1369
614.0000	35.2676
615.0000	35.1781
616.0000	35.0252
617.0000	34.9979
618.0000	35.1343
619.0000	34.8716
620.0000	34.5072
621.0000	34.3901
622.0000	34.2628
623.0000	34.1731
624.0000	33.8742
625.0000	33.5525
626.0000	33.1509
627.0000	33.0275
628.0000	32.7106
629.0000	32.385
630.0000	32.1111
631.0000	31.8271
632.0000	31.5108
633.0000	31.4431
634.0000	31.1542
635.0000	30.6719
636.0000	30.4361
637.0000	30.0972
638.0000	29.7602
639.0000	29.5966
640.0000	29.2703
641.0000	29.0725
642.0000	29.0468
643.0000	28.7541
644.0000	28.6657
645.0000	28.6197
646.0000	28.4764
647.0000	28.3106
648.0000	28.1267
649.0000	27.9006
650.0000	27.7721
651.0000	27.4671
652.0000	27.1705
653.0000	26.896
654.0000	26.6514
655.0000	26.4058
656.0000	26.1637
657.0000	26.0239
658.0000	25.868
659.0000	25.7266
660.0000	25.6386
661.0000	25.4562
662.0000	25.3798
663.0000	25.2439
664.0000	25.0341
665.0000	25.0037
666.0000	24.8893
667.0000	24.6767
668.0000	24.6775
669.0000	24.6131
670.0000	24.5134
671.0000	24.3557
672.0000	24.0991
673.0000	23.9063
674.0000	23.8544
675.0000	23.7784
676.0000	23.5691
677.0000	23.3843
678.0000	23.2216
679.0000	23.0446
680.0000	23.0198
681.0000	22.8703
682.0000	22.7862
683.0000	22.789
684.0000	22.7623
685.0000	22.7849
686.0000	22.7369
687.0000	22.7507
688.0000	22.6565
689.0000	22.539
690.0000	22.4379
691.0000	22.3222
692.0000	22.1548
693.0000	22.0186
694.0000	21.7289
695.0000	21.6875
696.0000	21.5827
697.0000	21.3423
698.0000	21.1821
699.0000	21.0813
700.0000	21.0371
701.0000	20.9304
702.0000	20.7527
703.0000	20.5861
704.0000	20.5607
705.0000	20.5239
706.0000	20.5379
707.0000	20.4867
708.0000	20.4993
709.0000	20.5725
710.0000	20.5835
711.0000	20.4964
712.0000	20.5148
713.0000	20.4185
714.0000	20.3844
715.0000	20.3523
716.0000	20.2584
717.0000	20.2155
718.0000	20.1674
719.0000	20.0354
720.0000	19.8936
721.0000	19.8595
722.0000	19.8292
723.0000	19.6605
724.0000	19.544
725.0000	19.4971
726.0000	19.5049
727.0000	19.5988
728.0000	19.6196
729.0000	19.5968
730.0000	19.7055
731.0000	19.7695
732.0000	19.7571
733.0000	19.6555
734.0000	19.5851
735.0000	19.4471
736.0000	19.4247
737.0000	19.3566
738.0000	19.3101
739.0000	19.2638
740.0000	19.3304
741.0000	19.3328
742.0000	19.3847
743.0000	19.3119
744.0000	19.2746
745.0000	19.2531
746.0000	19.288
747.0000	19.2499
748.0000	19.2531
749.0000	19.2314
750.0000	19.2434
751.0000	19.2519
752.0000	19.2599
753.0000	19.2689
754.0000	19.2804
755.0000	19.3391
756.0000	19.353
757.0000	19.4044
758.0000	19.4685
759.0000	19.4978
760.0000	19.5529
761.0000	19.6393
762.0000	19.5894
763.0000	19.6412
764.0000	19.6933
765.0000	19.6465
766.0000	19.5838
767.0000	19.5728
768.0000	19.537
769.0000	19.5627
770.0000	19.4976
771.0000	19.4311
772.0000	19.4207
773.0000	19.4004
774.0000	19.3869
775.0000	19.4
776.0000	19.3691
777.0000	19.4886
778.0000	19.4786
779.0000	19.5843
780.0000	19.6419
781.0000	19.5958
782.0000	19.5876
783.0000	19.6007
784.0000	19.5215
785.0000	19.5301
786.0000	19.4869
787.0000	19.552
788.0000	19.5889
789.0000	19.6594
790.0000	19.7467
791.0000	19.7464
792.0000	19.8473
793.0000	19.896
794.0000	19.9273
795.0000	19.8877
796.0000	19.8415
797.0000	19.8047
798.0000	19.8651
799.0000	19.7745
800.0000	19.6559
801.0000	19.5949
802.0000	19.6422
803.0000	19.656
804.0000	19.6519
805.0000	19.6107
806.0000	19.6539
807.0000	19.6964
808.0000	19.7319
809.0000	19.7525
810.0000	19.7382
811.0000	19.7802
812.0000	19.7424
813.0000	19.7894
814.0000	19.876
815.0000	19.921
816.0000	20.0455
817.0000	20.1288
818.0000	20.2755
819.0000	20.5095
820.0000	20.6391
821.0000	20.9111
822.0000	21.0662
823.0000	21.1932
824.0000	21.317
825.0000	21.2467
826.0000	21.0878
827.0000	20.9527
828.0000	20.7086
829.0000	20.4911
830.0000	20.3049
831.0000	20.0921
832.0000	19.9957
833.0000	19.9249
834.0000	19.8838
835.0000	19.7705
836.0000	19.7084
837.0000	19.5271
838.0000	19.5208
839.0000	19.3859
840.0000	19.3463
841.0000	19.2267
842.0000	19.2067
843.0000	19.1661
844.0000	19.1974
845.0000	19.1256
846.0000	19.1413
847.0000	19.1099
848.0000	19.097
849.0000	19.0305
850.0000	19.0972
851.0000	19.0102
852.0000	18.9793
853.0000	18.9717
854.0000	18.9943
855.0000	18.9623
856.0000	18.9256
857.0000	18.8249
858.0000	18.8629
859.0000	18.7972
860.0000	18.779
861.0000	18.7682
862.0000	18.8079
863.0000	18.833
864.0000	18.8716
865.0000	18.8407
866.0000	18.8572
867.0000	18.8357
868.0000	18.784
869.0000	18.771
870.0000	18.7492
871.0000	18.7166
872.0000	18.673
873.0000	18.6973
874.0000	18.7021
875.0000	18.6834
876.0000	18.5963
877.0000	18.5817
878.0000	18.541
879.0000	18.6304
880.0000	18.6077
881.0000	18.5801
882.0000	18.6269
883.0000	18.6419
884.0000	18.6604
885.0000	18.6931
886.0000	18.6091
887.0000	18.6337
888.0000	18.5799
889.0000	18.4941
890.0000	18.5375
891.0000	18.4783
892.0000	18.4354
893.0000	18.4833
894.0000	18.4413
895.0000	18.4633
896.0000	18.5305
897.0000	18.5249
898.0000	18.5754
899.0000	18.5912
900.0000	18.5873
