# Supplementary material for: Exploring nanoarchitectonics and optical properties of PAA-ZnO@BCP wide-band-gap organic semiconductors
Source: Sci Rep. 2024 Feb 6;14:3060. doi: 10.1038/s41598-024-53469-3 (PMC10847419; doi:10.1038/s41598-024-53469-3)
Supplement: Supplementary file 18 — Supplementary Information 18. [file 41598_2024_53469_MOESM18_ESM.txt]

TITLE
DATA TYPE
ORIGIN	JASCO
OWNER
DATE	10/03/11
TIME	00:16:08
SPECTROMETER/DATA SYSTEM
RESOLUTION
DELTAX	1
XUNITS	NANOMETERS
YUNITS	INTENSITY
FIRSTX	260.0000
LASTX	900.0000
NPOINTS	641
FIRSTY	17.75731
MAXY	47.52269
MINY	17.74131
XYDATA
260.0000	17.7573
261.0000	17.8059
262.0000	17.8357
263.0000	17.8788
264.0000	17.8881
265.0000	17.8592
266.0000	17.8481
267.0000	17.8658
268.0000	17.8318
269.0000	17.8851
270.0000	17.8943
271.0000	17.9279
272.0000	17.8884
273.0000	17.8906
274.0000	17.9168
275.0000	17.9574
276.0000	17.9254
277.0000	17.9273
278.0000	17.9457
279.0000	17.9628
280.0000	17.8987
281.0000	17.9036
282.0000	17.8898
283.0000	17.9154
284.0000	17.9067
285.0000	17.9279
286.0000	17.973
287.0000	17.9911
288.0000	17.9267
289.0000	17.9001
290.0000	17.8614
291.0000	17.8584
292.0000	17.776
293.0000	17.7684
294.0000	17.8159
295.0000	17.8179
296.0000	17.8368
297.0000	17.8679
298.0000	17.9409
299.0000	17.9456
300.0000	17.9405
301.0000	17.8718
302.0000	17.8503
303.0000	17.8685
304.0000	17.8207
305.0000	17.7413
306.0000	17.7614
307.0000	17.798
308.0000	17.8471
309.0000	17.9215
310.0000	17.9221
311.0000	17.9592
312.0000	17.977
313.0000	18.0073
314.0000	17.9661
315.0000	17.9809
316.0000	17.9518
317.0000	17.9344
318.0000	17.9456
319.0000	17.9187
320.0000	17.9439
321.0000	17.9253
322.0000	17.9003
323.0000	17.8859
324.0000	17.8608
325.0000	17.8974
326.0000	17.9103
327.0000	17.8861
328.0000	17.9089
329.0000	17.9497
330.0000	17.9917
331.0000	17.9959
332.0000	17.9005
333.0000	17.9332
334.0000	17.8646
335.0000	17.8863
336.0000	17.8334
337.0000	17.7947
338.0000	17.797
339.0000	17.8187
340.0000	17.7894
341.0000	17.8376
342.0000	17.8315
343.0000	17.8972
344.0000	17.9156
345.0000	17.9564
346.0000	17.9679
347.0000	17.983
348.0000	17.984
349.0000	17.9546
350.0000	17.8827
351.0000	17.9102
352.0000	17.8652
353.0000	17.8864
354.0000	17.8538
355.0000	17.8624
356.0000	17.8887
357.0000	17.947
358.0000	17.9293
359.0000	17.9552
360.0000	17.9183
361.0000	17.9148
362.0000	17.9195
363.0000	17.949
364.0000	17.9568
365.0000	18.0417
366.0000	18.1574
367.0000	18.311
368.0000	18.522
369.0000	18.749
370.0000	18.931
371.0000	19.2735
372.0000	19.6373
373.0000	20.0703
374.0000	20.4746
375.0000	21.0346
376.0000	21.5353
377.0000	22.2357
378.0000	22.8657
379.0000	23.4587
380.0000	24
381.0000	24.7011
382.0000	25.3523
383.0000	26.0525
384.0000	26.6449
385.0000	27.3399
386.0000	28.1712
387.0000	28.9606
388.0000	29.8102
389.0000	30.5328
390.0000	31.4153
391.0000	32.346
392.0000	33.1575
393.0000	33.9001
394.0000	34.7812
395.0000	35.4152
396.0000	36.2315
397.0000	36.7531
398.0000	37.2619
399.0000	37.7412
400.0000	38.1988
401.0000	38.6351
402.0000	39.3116
403.0000	39.9524
404.0000	40.7657
405.0000	41.8034
406.0000	42.8029
407.0000	43.5494
408.0000	44.3347
409.0000	44.7877
410.0000	44.9953
411.0000	45.0948
412.0000	44.8145
413.0000	44.6698
414.0000	44.4609
415.0000	44.0108
416.0000	43.4265
417.0000	43.13
418.0000	42.7407
419.0000	42.2327
420.0000	41.5649
421.0000	41.0018
422.0000	40.3577
423.0000	40.1376
424.0000	39.4758
425.0000	38.9815
426.0000	38.7648
427.0000	38.3635
428.0000	38.2026
429.0000	38.0228
430.0000	37.7963
431.0000	37.8474
432.0000	37.8369
433.0000	37.6315
434.0000	37.8306
435.0000	37.8686
436.0000	38.3108
437.0000	38.4604
438.0000	38.5516
439.0000	38.9552
440.0000	39.2925
441.0000	39.3737
442.0000	39.6375
443.0000	39.7364
444.0000	40.0336
445.0000	40.4446
446.0000	40.6412
447.0000	41.1075
448.0000	41.5369
449.0000	41.7744
450.0000	41.9888
451.0000	42.0938
452.0000	42.2612
453.0000	42.0561
454.0000	42.048
455.0000	42.219
456.0000	42.555
457.0000	42.8636
458.0000	43.2353
459.0000	43.5296
460.0000	44.3324
461.0000	44.8798
462.0000	45.4325
463.0000	45.9998
464.0000	46.7181
465.0000	47.2168
466.0000	47.5227
467.0000	47.3261
468.0000	46.8541
469.0000	46.2847
470.0000	45.4126
471.0000	44.1331
472.0000	43.024
473.0000	41.8191
474.0000	40.6725
475.0000	39.7855
476.0000	38.8186
477.0000	38.1584
478.0000	37.7313
479.0000	37.3871
480.0000	37.1281
481.0000	37.0603
482.0000	36.8144
483.0000	36.5136
484.0000	36.1402
485.0000	35.9315
486.0000	35.5925
487.0000	35.5894
488.0000	35.8
489.0000	35.9657
490.0000	36.2378
491.0000	36.4401
492.0000	36.5175
493.0000	36.5983
494.0000	36.5088
495.0000	36.1896
496.0000	36.1514
497.0000	36.1208
498.0000	36.1034
499.0000	36.1329
500.0000	36.2806
501.0000	36.4307
502.0000	36.6074
503.0000	36.6488
504.0000	36.7083
505.0000	36.8379
506.0000	36.8598
507.0000	36.9091
508.0000	36.9009
509.0000	36.9303
510.0000	36.9673
511.0000	37.01
512.0000	37.0614
513.0000	37.1362
514.0000	37.2985
515.0000	37.5614
516.0000	37.5893
517.0000	37.7617
518.0000	37.9985
519.0000	38.081
520.0000	38.1963
521.0000	38.0551
522.0000	37.9731
523.0000	38.1557
524.0000	38.2511
525.0000	38.3093
526.0000	38.4444
527.0000	38.3546
528.0000	38.5424
529.0000	38.6752
530.0000	38.6792
531.0000	38.5809
532.0000	38.6289
533.0000	38.8614
534.0000	39.1755
535.0000	39.3414
536.0000	39.5029
537.0000	39.7866
538.0000	39.9973
539.0000	40.0616
540.0000	40.0051
541.0000	40.173
542.0000	40.342
543.0000	40.6321
544.0000	40.6643
545.0000	41.0881
546.0000	41.599
547.0000	41.9112
548.0000	42.0638
549.0000	42.4354
550.0000	42.5885
551.0000	43.1322
552.0000	43.2435
553.0000	43.3874
554.0000	43.4531
555.0000	43.8209
556.0000	43.9563
557.0000	44.0103
558.0000	43.8918
559.0000	43.9484
560.0000	43.9414
561.0000	44.1104
562.0000	44.0535
563.0000	44.0033
564.0000	43.9837
565.0000	44.0309
566.0000	44.1725
567.0000	44.0175
568.0000	43.873
569.0000	43.7721
570.0000	43.7609
571.0000	43.5923
572.0000	43.3461
573.0000	42.7499
574.0000	42.5362
575.0000	42.3809
576.0000	42.0584
577.0000	41.4712
578.0000	41.0654
579.0000	40.6797
580.0000	40.4402
581.0000	40.126
582.0000	39.7996
583.0000	39.4824
584.0000	39.3111
585.0000	39.1227
586.0000	38.8508
587.0000	38.7568
588.0000	38.4285
589.0000	38.1271
590.0000	37.8343
591.0000	37.7441
592.0000	37.5421
593.0000	37.4668
594.0000	37.1958
595.0000	36.998
596.0000	36.6366
597.0000	36.4278
598.0000	36.0254
599.0000	35.7242
600.0000	35.4824
601.0000	35.2274
602.0000	35.0374
603.0000	35.0992
604.0000	35.0358
605.0000	35.0319
606.0000	35.1493
607.0000	35.0154
608.0000	35.075
609.0000	35.2488
610.0000	35.1933
611.0000	35.1555
612.0000	35.0732
613.0000	34.9772
614.0000	35.0116
615.0000	35.0173
616.0000	34.9059
617.0000	34.9361
618.0000	35.1337
619.0000	35.0432
620.0000	34.8759
621.0000	34.6022
622.0000	34.3825
623.0000	33.971
624.0000	33.5641
625.0000	33.0287
626.0000	32.7546
627.0000	32.4301
628.0000	32.265
629.0000	32.0033
630.0000	31.9926
631.0000	31.7203
632.0000	31.3602
633.0000	31.2026
634.0000	30.9331
635.0000	30.5786
636.0000	30.227
637.0000	29.812
638.0000	29.6453
639.0000	29.4277
640.0000	29.0439
641.0000	28.9084
642.0000	28.6785
643.0000	28.5294
644.0000	28.3014
645.0000	28.0852
646.0000	28.0197
647.0000	27.9976
648.0000	27.7552
649.0000	27.6674
650.0000	27.4569
651.0000	27.3177
652.0000	27.024
653.0000	26.7858
654.0000	26.4159
655.0000	26.1977
656.0000	26.0062
657.0000	25.8293
658.0000	25.5825
659.0000	25.431
660.0000	25.3003
661.0000	25.2499
662.0000	25.1369
663.0000	24.9529
664.0000	24.8312
665.0000	24.7974
666.0000	24.7277
667.0000	24.5588
668.0000	24.4287
669.0000	24.4115
670.0000	24.2988
671.0000	24.2156
672.0000	24.0368
673.0000	23.8667
674.0000	23.6936
675.0000	23.4938
676.0000	23.2134
677.0000	23.087
678.0000	23.0381
679.0000	22.9882
680.0000	22.9123
681.0000	22.8817
682.0000	22.9195
683.0000	22.9158
684.0000	22.8996
685.0000	22.7585
686.0000	22.7075
687.0000	22.7247
688.0000	22.6452
689.0000	22.5519
690.0000	22.4871
691.0000	22.3866
692.0000	22.2346
693.0000	22.058
694.0000	21.8713
695.0000	21.7219
696.0000	21.4979
697.0000	21.2692
698.0000	21.0947
699.0000	20.9183
700.0000	20.8152
701.0000	20.7374
702.0000	20.6319
703.0000	20.5788
704.0000	20.4923
705.0000	20.4272
706.0000	20.423
707.0000	20.4036
708.0000	20.3409
709.0000	20.4006
710.0000	20.4072
711.0000	20.4158
712.0000	20.3531
713.0000	20.2892
714.0000	20.2179
715.0000	20.142
716.0000	20.03
717.0000	19.8686
718.0000	19.8784
719.0000	19.8564
720.0000	19.8407
721.0000	19.7827
722.0000	19.7334
723.0000	19.6618
724.0000	19.6576
725.0000	19.6132
726.0000	19.6144
727.0000	19.5274
728.0000	19.4704
729.0000	19.4576
730.0000	19.4898
731.0000	19.5031
732.0000	19.4575
733.0000	19.3775
734.0000	19.3658
735.0000	19.3418
736.0000	19.3544
737.0000	19.3041
738.0000	19.2244
739.0000	19.2107
740.0000	19.1546
741.0000	19.1557
742.0000	19.1833
743.0000	19.1837
744.0000	19.1758
745.0000	19.233
746.0000	19.2014
747.0000	19.2044
748.0000	19.1593
749.0000	19.1936
750.0000	19.1574
751.0000	19.123
752.0000	19.0529
753.0000	19.0607
754.0000	19.1058
755.0000	19.1491
756.0000	19.0819
757.0000	19.0833
758.0000	19.1224
759.0000	19.1567
760.0000	19.1867
761.0000	19.2291
762.0000	19.3002
763.0000	19.3693
764.0000	19.4029
765.0000	19.3994
766.0000	19.3951
767.0000	19.3106
768.0000	19.235
769.0000	19.1747
770.0000	19.1289
771.0000	19.0432
772.0000	19.0246
773.0000	19.0285
774.0000	19.0947
775.0000	19.1563
776.0000	19.1529
777.0000	19.1452
778.0000	19.1554
779.0000	19.1323
780.0000	19.1027
781.0000	19.1289
782.0000	19.1399
783.0000	19.1319
784.0000	19.1845
785.0000	19.1909
786.0000	19.2407
787.0000	19.2681
788.0000	19.2509
789.0000	19.2472
790.0000	19.2819
791.0000	19.2412
792.0000	19.2713
793.0000	19.2991
794.0000	19.3006
795.0000	19.2548
796.0000	19.2408
797.0000	19.2345
798.0000	19.2688
799.0000	19.2338
800.0000	19.1846
801.0000	19.1975
802.0000	19.1971
803.0000	19.1971
804.0000	19.2049
805.0000	19.0745
806.0000	19.0715
807.0000	19.0672
808.0000	19.0165
809.0000	19.0723
810.0000	19.0807
811.0000	19.0566
812.0000	19.1778
813.0000	19.2005
814.0000	19.2279
815.0000	19.2928
816.0000	19.3803
817.0000	19.4455
818.0000	19.5372
819.0000	19.6514
820.0000	19.8337
821.0000	19.9833
822.0000	20.1054
823.0000	20.1623
824.0000	20.1721
825.0000	20.2199
826.0000	20.1859
827.0000	20.0407
828.0000	19.9547
829.0000	19.8462
830.0000	19.654
831.0000	19.5952
832.0000	19.438
833.0000	19.3219
834.0000	19.3047
835.0000	19.2569
836.0000	19.2153
837.0000	19.2002
838.0000	19.0803
839.0000	19.0416
840.0000	18.9772
841.0000	18.8725
842.0000	18.768
843.0000	18.7187
844.0000	18.6832
845.0000	18.6716
846.0000	18.6252
847.0000	18.5973
848.0000	18.5808
849.0000	18.5499
850.0000	18.4905
851.0000	18.4713
852.0000	18.4962
853.0000	18.4876
854.0000	18.4634
855.0000	18.442
856.0000	18.3663
857.0000	18.3819
858.0000	18.3226
859.0000	18.2651
860.0000	18.2553
861.0000	18.2906
862.0000	18.3412
863.0000	18.4209
864.0000	18.466
865.0000	18.4929
866.0000	18.5347
867.0000	18.5231
868.0000	18.4862
869.0000	18.4435
870.0000	18.3847
871.0000	18.3386
872.0000	18.3312
873.0000	18.3373
874.0000	18.3611
875.0000	18.337
876.0000	18.4305
877.0000	18.4808
878.0000	18.4593
879.0000	18.4861
880.0000	18.441
881.0000	18.4793
882.0000	18.5317
883.0000	18.4133
884.0000	18.3658
885.0000	18.3299
886.0000	18.3621
887.0000	18.3356
888.0000	18.242
889.0000	18.236
890.0000	18.2263
891.0000	18.2702
892.0000	18.2754
893.0000	18.2131
894.0000	18.2017
895.0000	18.2525
896.0000	18.2816
897.0000	18.275
898.0000	18.2166
899.0000	18.2136
900.0000	18.1809
