# Supplementary material for: Exploring nanoarchitectonics and optical properties of PAA-ZnO@BCP wide-band-gap organic semiconductors
Source: Sci Rep. 2024 Feb 6;14:3060. doi: 10.1038/s41598-024-53469-3 (PMC10847419; doi:10.1038/s41598-024-53469-3)
Supplement: Supplementary file 19 — Supplementary Information 19. [file 41598_2024_53469_MOESM19_ESM.txt]

TITLE
DATA TYPE
ORIGIN	JASCO
OWNER
DATE	10/03/11
TIME	00:18:02
SPECTROMETER/DATA SYSTEM
RESOLUTION
DELTAX	1
XUNITS	NANOMETERS
YUNITS	INTENSITY
FIRSTX	260.0000
LASTX	900.0000
NPOINTS	641
FIRSTY	18.36325
MAXY	104.01015
MINY	17.92183
XYDATA
260.0000	18.3632
261.0000	18.3863
262.0000	18.3736
263.0000	18.383
264.0000	18.3896
265.0000	18.3579
266.0000	18.3984
267.0000	18.4096
268.0000	18.41
269.0000	18.4045
270.0000	18.3835
271.0000	18.3701
272.0000	18.389
273.0000	18.3866
274.0000	18.4113
275.0000	18.347
276.0000	18.3696
277.0000	18.3806
278.0000	18.379
279.0000	18.3634
280.0000	18.3223
281.0000	18.272
282.0000	18.3148
283.0000	18.3338
284.0000	18.3233
285.0000	18.3235
286.0000	18.3309
287.0000	18.3174
288.0000	18.2645
289.0000	18.2562
290.0000	18.2813
291.0000	18.3025
292.0000	18.2494
293.0000	18.1705
294.0000	18.2005
295.0000	18.2481
296.0000	18.2665
297.0000	18.17
298.0000	18.1383
299.0000	18.169
300.0000	18.1448
301.0000	18.1338
302.0000	18.1065
303.0000	18.0727
304.0000	18.0925
305.0000	18.0679
306.0000	18.0624
307.0000	18.0497
308.0000	18.0348
309.0000	18.0683
310.0000	18.065
311.0000	18.0711
312.0000	18.0842
313.0000	18.0889
314.0000	18.1594
315.0000	18.1303
316.0000	18.1572
317.0000	18.1122
318.0000	18.0491
319.0000	18.0462
320.0000	18.0124
321.0000	18.002
322.0000	18.0899
323.0000	18.0238
324.0000	18.0468
325.0000	18.0763
326.0000	18.0643
327.0000	18.0491
328.0000	18.0572
329.0000	18.0649
330.0000	18.0564
331.0000	18.0825
332.0000	18.103
333.0000	18.0948
334.0000	18.1681
335.0000	18.1713
336.0000	18.0945
337.0000	18.1233
338.0000	18.1157
339.0000	18.1169
340.0000	18.1257
341.0000	18.0865
342.0000	18.0373
343.0000	18.0509
344.0000	18.0556
345.0000	18.0641
346.0000	18.042
347.0000	18.0036
348.0000	18.0124
349.0000	18.0035
350.0000	18.0159
351.0000	17.9797
352.0000	17.9306
353.0000	17.9218
354.0000	17.9862
355.0000	17.9699
356.0000	18.0732
357.0000	18.1018
358.0000	18.149
359.0000	18.1976
360.0000	18.1947
361.0000	18.2244
362.0000	18.3482
363.0000	18.4298
364.0000	18.5492
365.0000	18.8639
366.0000	19.1923
367.0000	19.6939
368.0000	20.3485
369.0000	20.9945
370.0000	21.8241
371.0000	22.7882
372.0000	23.8797
373.0000	25.1954
374.0000	26.6695
375.0000	28.1925
376.0000	29.9111
377.0000	31.7137
378.0000	33.6683
379.0000	35.6844
380.0000	37.8608
381.0000	39.9345
382.0000	42.105
383.0000	44.4549
384.0000	46.6673
385.0000	48.7776
386.0000	51.0849
387.0000	53.1734
388.0000	55.5853
389.0000	57.8595
390.0000	60.0747
391.0000	62.6297
392.0000	65.6015
393.0000	68.032
394.0000	70.416
395.0000	72.4642
396.0000	74.4932
397.0000	76.0528
398.0000	77.6507
399.0000	78.7792
400.0000	80.1198
401.0000	81.3474
402.0000	82.9997
403.0000	84.6421
404.0000	86.7324
405.0000	88.879
406.0000	91.1493
407.0000	92.845
408.0000	95.0556
409.0000	96.1456
410.0000	97.2808
411.0000	97.7906
412.0000	97.7439
413.0000	97.116
414.0000	96.1116
415.0000	94.7509
416.0000	93.765
417.0000	92.6765
418.0000	91.3319
419.0000	89.902
420.0000	88.3957
421.0000	87.6725
422.0000	86.4567
423.0000	85.3071
424.0000	83.6068
425.0000	82.5754
426.0000	81.4926
427.0000	80.9087
428.0000	80.2233
429.0000	79.8323
430.0000	79.5489
431.0000	79.9869
432.0000	79.902
433.0000	80.1323
434.0000	80.0391
435.0000	80.4866
436.0000	80.9182
437.0000	81.6623
438.0000	81.825
439.0000	82.4552
440.0000	82.5444
441.0000	83.0133
442.0000	83.2285
443.0000	83.8929
444.0000	84.1234
445.0000	85.2905
446.0000	86.2639
447.0000	87.5779
448.0000	88.386
449.0000	88.8662
450.0000	88.9435
451.0000	89.0451
452.0000	88.687
453.0000	88.501
454.0000	88.2876
455.0000	88.6031
456.0000	89.1952
457.0000	90.1845
458.0000	91.2545
459.0000	92.7486
460.0000	94.2746
461.0000	96.0473
462.0000	98.2304
463.0000	100.34
464.0000	101.897
465.0000	103.714
466.0000	104.01
467.0000	103.655
468.0000	102.573
469.0000	100.546
470.0000	98.172
471.0000	95.3296
472.0000	91.4225
473.0000	88.4911
474.0000	85.7525
475.0000	83.5705
476.0000	81.5744
477.0000	80.2681
478.0000	79.479
479.0000	79.1833
480.0000	78.4408
481.0000	77.9632
482.0000	77.4737
483.0000	76.7811
484.0000	75.3818
485.0000	74.1719
486.0000	73.6241
487.0000	73.2504
488.0000	73.5711
489.0000	73.8535
490.0000	74.3694
491.0000	75.1693
492.0000	75.7187
493.0000	75.8898
494.0000	76.5435
495.0000	76.3423
496.0000	76.1934
497.0000	75.9528
498.0000	76.0234
499.0000	76.2997
500.0000	76.6475
501.0000	76.8467
502.0000	77.2601
503.0000	78.0261
504.0000	78.7107
505.0000	79.0514
506.0000	79.3675
507.0000	79.6955
508.0000	79.8835
509.0000	80.1745
510.0000	80.1859
511.0000	80.3346
512.0000	80.638
513.0000	80.7853
514.0000	80.9694
515.0000	81.2896
516.0000	81.6412
517.0000	81.9641
518.0000	82.5932
519.0000	82.6265
520.0000	82.9327
521.0000	83.2323
522.0000	83.3
523.0000	83.5677
524.0000	83.5144
525.0000	83.4452
526.0000	83.7155
527.0000	83.98
528.0000	84.0517
529.0000	84.1908
530.0000	84.2121
531.0000	84.4918
532.0000	84.4308
533.0000	84.4973
534.0000	84.5029
535.0000	84.8335
536.0000	85.1921
537.0000	85.5238
538.0000	86.0015
539.0000	86.5782
540.0000	87.1448
541.0000	87.4513
542.0000	87.7858
543.0000	88.1332
544.0000	88.3996
545.0000	88.4827
546.0000	88.5469
547.0000	88.8501
548.0000	89.1685
549.0000	89.3727
550.0000	89.5515
551.0000	89.8756
552.0000	90.1571
553.0000	90.3784
554.0000	90.2275
555.0000	90.5219
556.0000	90.7479
557.0000	90.9997
558.0000	90.9611
559.0000	90.8832
560.0000	90.7621
561.0000	91.0063
562.0000	90.7927
563.0000	90.3251
564.0000	89.9391
565.0000	89.6916
566.0000	89.1726
567.0000	88.8404
568.0000	88.0775
569.0000	87.3425
570.0000	86.6331
571.0000	85.7328
572.0000	84.9059
573.0000	84.1102
574.0000	83.1398
575.0000	82.5192
576.0000	81.4784
577.0000	80.6363
578.0000	79.859
579.0000	79.0884
580.0000	78.1809
581.0000	77.6558
582.0000	76.5865
583.0000	76.2475
584.0000	75.6136
585.0000	74.8045
586.0000	73.9712
587.0000	73.2998
588.0000	72.3813
589.0000	71.7138
590.0000	70.9956
591.0000	70.3577
592.0000	70.0052
593.0000	69.0003
594.0000	68.3218
595.0000	67.607
596.0000	67.1936
597.0000	66.4189
598.0000	65.7154
599.0000	64.7727
600.0000	64.5607
601.0000	64.0917
602.0000	63.8554
603.0000	63.2763
604.0000	63.0441
605.0000	62.8262
606.0000	62.3684
607.0000	61.8264
608.0000	61.465
609.0000	61.0667
610.0000	60.7772
611.0000	60.1837
612.0000	59.852
613.0000	59.7939
614.0000	59.6074
615.0000	59.5247
616.0000	59.0992
617.0000	58.5372
618.0000	58.2672
619.0000	57.8425
620.0000	57.2326
621.0000	56.6282
622.0000	55.5558
623.0000	54.9815
624.0000	54.4296
625.0000	53.6487
626.0000	52.9426
627.0000	52.194
628.0000	51.4203
629.0000	51.067
630.0000	50.3225
631.0000	49.5975
632.0000	49.0418
633.0000	48.322
634.0000	47.6937
635.0000	47.2209
636.0000	46.5942
637.0000	45.9547
638.0000	45.128
639.0000	44.4844
640.0000	43.7513
641.0000	43.3366
642.0000	42.6527
643.0000	42.1504
644.0000	41.8698
645.0000	41.6276
646.0000	41.2509
647.0000	40.8727
648.0000	40.3664
649.0000	39.9687
650.0000	39.3976
651.0000	38.7431
652.0000	38.1964
653.0000	37.5897
654.0000	36.9368
655.0000	36.299
656.0000	35.7869
657.0000	35.3884
658.0000	34.922
659.0000	34.6892
660.0000	34.3794
661.0000	34.1305
662.0000	33.8892
663.0000	33.7437
664.0000	33.4912
665.0000	33.1707
666.0000	32.9358
667.0000	32.453
668.0000	32.2501
669.0000	31.9494
670.0000	31.4854
671.0000	31.116
672.0000	30.7593
673.0000	30.3655
674.0000	30.3033
675.0000	30.0542
676.0000	29.8205
677.0000	29.5263
678.0000	29.1829
679.0000	29.0487
680.0000	28.6991
681.0000	28.303
682.0000	28.1642
683.0000	28.1324
684.0000	28.0624
685.0000	28.0604
686.0000	27.8574
687.0000	27.727
688.0000	27.5581
689.0000	27.2476
690.0000	26.9123
691.0000	26.5731
692.0000	26.0689
693.0000	25.7342
694.0000	25.3401
695.0000	25.0743
696.0000	24.693
697.0000	24.3436
698.0000	24.0739
699.0000	23.9206
700.0000	23.6671
701.0000	23.5184
702.0000	23.3482
703.0000	23.237
704.0000	23.1838
705.0000	23.167
706.0000	23.1194
707.0000	23.1539
708.0000	23.3235
709.0000	23.4013
710.0000	23.3956
711.0000	23.2526
712.0000	23.0717
713.0000	22.8487
714.0000	22.7143
715.0000	22.4144
716.0000	22.148
717.0000	21.9771
718.0000	21.919
719.0000	21.7862
720.0000	21.6824
721.0000	21.5195
722.0000	21.4051
723.0000	21.2924
724.0000	21.3606
725.0000	21.2737
726.0000	21.1892
727.0000	21.2377
728.0000	21.2861
729.0000	21.3603
730.0000	21.4317
731.0000	21.196
732.0000	21.066
733.0000	21.0222
734.0000	21.0283
735.0000	20.989
736.0000	20.7479
737.0000	20.578
738.0000	20.489
739.0000	20.536
740.0000	20.6682
741.0000	20.5773
742.0000	20.4494
743.0000	20.5138
744.0000	20.6541
745.0000	20.7887
746.0000	20.6519
747.0000	20.4355
748.0000	20.4491
749.0000	20.5263
750.0000	20.4422
751.0000	20.2253
752.0000	20.2311
753.0000	20.2632
754.0000	20.3055
755.0000	20.2596
756.0000	20.3148
757.0000	20.4297
758.0000	20.5608
759.0000	20.5475
760.0000	20.6812
761.0000	20.852
762.0000	20.9327
763.0000	20.9227
764.0000	20.9688
765.0000	21.0522
766.0000	21.0346
767.0000	20.9772
768.0000	20.9782
769.0000	20.8663
770.0000	20.7944
771.0000	20.7873
772.0000	20.6901
773.0000	20.7644
774.0000	20.746
775.0000	20.6731
776.0000	20.723
777.0000	20.7337
778.0000	20.7266
779.0000	20.8336
780.0000	20.8414
781.0000	20.8278
782.0000	20.9942
783.0000	21.053
784.0000	21.2297
785.0000	21.1879
786.0000	21.197
787.0000	21.0981
788.0000	21.2908
789.0000	21.1297
790.0000	21.2651
791.0000	21.1415
792.0000	21.2864
793.0000	21.1832
794.0000	21.3527
795.0000	21.348
796.0000	21.4388
797.0000	21.3294
798.0000	21.2981
799.0000	21.1414
800.0000	21.1062
801.0000	20.9906
802.0000	20.8006
803.0000	20.678
804.0000	20.6852
805.0000	20.8097
806.0000	20.8221
807.0000	20.9175
808.0000	20.9222
809.0000	21.0361
810.0000	21.2729
811.0000	21.2197
812.0000	21.1333
813.0000	21.2426
814.0000	21.2279
815.0000	21.3578
816.0000	21.492
817.0000	21.4832
818.0000	21.8307
819.0000	22.0966
820.0000	22.2907
821.0000	22.7308
822.0000	22.8109
823.0000	22.9046
824.0000	22.9138
825.0000	22.7687
826.0000	22.642
827.0000	22.4782
828.0000	22.177
829.0000	21.9311
830.0000	21.6219
831.0000	21.5027
832.0000	21.3179
833.0000	21.1422
834.0000	20.9908
835.0000	20.8664
836.0000	20.7814
837.0000	20.7121
838.0000	20.4505
839.0000	20.3089
840.0000	20.3662
841.0000	20.3171
842.0000	20.1335
843.0000	19.992
844.0000	19.9386
845.0000	20.0454
846.0000	20.0608
847.0000	19.7979
848.0000	19.7232
849.0000	19.6327
850.0000	19.7587
851.0000	19.8058
852.0000	19.7105
853.0000	19.6298
854.0000	19.5955
855.0000	19.5005
856.0000	19.5319
857.0000	19.3932
858.0000	19.2033
859.0000	19.1692
860.0000	19.2449
861.0000	19.3184
862.0000	19.4362
863.0000	19.4199
864.0000	19.4539
865.0000	19.4521
866.0000	19.3846
867.0000	19.2191
868.0000	19.1351
869.0000	18.9882
870.0000	18.905
871.0000	18.7657
872.0000	18.8231
873.0000	18.7364
874.0000	18.7372
875.0000	18.6481
876.0000	18.6245
877.0000	18.6081
878.0000	18.7105
879.0000	18.6269
880.0000	18.6224
881.0000	18.6005
882.0000	18.6467
883.0000	18.6429
884.0000	18.7116
885.0000	18.6736
886.0000	18.7141
887.0000	18.8139
888.0000	18.8691
889.0000	18.9423
890.0000	19.1541
891.0000	19.2158
892.0000	19.2458
893.0000	19.1644
894.0000	19.0662
895.0000	19.0478
896.0000	19.0122
897.0000	18.827
898.0000	18.7258
899.0000	18.6743
900.0000	18.7339
