# Supplementary material for: Exploring nanoarchitectonics and optical properties of PAA-ZnO@BCP wide-band-gap organic semiconductors
Source: Sci Rep. 2024 Feb 6;14:3060. doi: 10.1038/s41598-024-53469-3 (PMC10847419; doi:10.1038/s41598-024-53469-3)
Supplement: Supplementary file 20 — Supplementary Information 20. [file 41598_2024_53469_MOESM20_ESM.txt]

TITLE
DATA TYPE
ORIGIN	JASCO
OWNER
DATE	10/03/11
TIME	00:19:46
SPECTROMETER/DATA SYSTEM
RESOLUTION
DELTAX	1
XUNITS	NANOMETERS
YUNITS	INTENSITY
FIRSTX	260.0000
LASTX	900.0000
NPOINTS	641
FIRSTY	18.80137
MAXY	61.84270
MINY	17.92631
XYDATA
260.0000	18.8014
261.0000	18.7953
262.0000	18.7546
263.0000	18.732
264.0000	18.6492
265.0000	18.5751
266.0000	18.601
267.0000	18.599
268.0000	18.5364
269.0000	18.4749
270.0000	18.4497
271.0000	18.5094
272.0000	18.5044
273.0000	18.4351
274.0000	18.4609
275.0000	18.4633
276.0000	18.4724
277.0000	18.474
278.0000	18.4455
279.0000	18.38
280.0000	18.356
281.0000	18.3422
282.0000	18.3902
283.0000	18.389
284.0000	18.3593
285.0000	18.3048
286.0000	18.3244
287.0000	18.326
288.0000	18.3019
289.0000	18.2548
290.0000	18.2224
291.0000	18.1634
292.0000	18.1266
293.0000	18.125
294.0000	18.1608
295.0000	18.1658
296.0000	18.1566
297.0000	18.1616
298.0000	18.189
299.0000	18.2094
300.0000	18.1988
301.0000	18.131
302.0000	18.1058
303.0000	18.0344
304.0000	18.0121
305.0000	18.0338
306.0000	18.0966
307.0000	18.0808
308.0000	18.1536
309.0000	18.2081
310.0000	18.2544
311.0000	18.3187
312.0000	18.3236
313.0000	18.2926
314.0000	18.3195
315.0000	18.3154
316.0000	18.2433
317.0000	18.2278
318.0000	18.2279
319.0000	18.21
320.0000	18.1413
321.0000	18.1194
322.0000	18.0773
323.0000	18.0752
324.0000	18.0451
325.0000	17.9906
326.0000	17.9263
327.0000	17.9299
328.0000	17.9528
329.0000	18
330.0000	17.9708
331.0000	17.9959
332.0000	18.036
333.0000	18.0655
334.0000	18.1082
335.0000	18.1246
336.0000	18.1058
337.0000	18.1124
338.0000	18.1574
339.0000	18.1399
340.0000	18.176
341.0000	18.1843
342.0000	18.1838
343.0000	18.1923
344.0000	18.2261
345.0000	18.1857
346.0000	18.2165
347.0000	18.1845
348.0000	18.1301
349.0000	18.1103
350.0000	18.0865
351.0000	18.0754
352.0000	18.0447
353.0000	17.986
354.0000	17.9784
355.0000	18.0096
356.0000	17.9823
357.0000	17.9716
358.0000	18.0078
359.0000	18.0388
360.0000	18.0096
361.0000	18.0472
362.0000	18.0638
363.0000	18.1258
364.0000	18.2365
365.0000	18.3734
366.0000	18.5574
367.0000	18.814
368.0000	19.0582
369.0000	19.3614
370.0000	19.7113
371.0000	20.1485
372.0000	20.6264
373.0000	21.2033
374.0000	21.8699
375.0000	22.6899
376.0000	23.5846
377.0000	24.5083
378.0000	25.4031
379.0000	26.4597
380.0000	27.4133
381.0000	28.4454
382.0000	29.3433
383.0000	30.4669
384.0000	31.4822
385.0000	32.439
386.0000	33.3472
387.0000	34.4216
388.0000	35.813
389.0000	37.3358
390.0000	38.4487
391.0000	39.7526
392.0000	41.2912
393.0000	42.5777
394.0000	43.7278
395.0000	44.7328
396.0000	45.5324
397.0000	46.3882
398.0000	47.1927
399.0000	47.9696
400.0000	49.0954
401.0000	50.221
402.0000	51.1067
403.0000	52.0103
404.0000	53.5321
405.0000	54.7202
406.0000	56.098
407.0000	57.1997
408.0000	58.243
409.0000	59.0892
410.0000	59.8264
411.0000	59.8153
412.0000	59.9384
413.0000	59.5672
414.0000	59.1213
415.0000	58.3915
416.0000	57.6329
417.0000	56.7981
418.0000	55.9373
419.0000	55.1367
420.0000	54.2727
421.0000	53.5326
422.0000	52.6943
423.0000	52.1172
424.0000	51.5166
425.0000	51.0869
426.0000	50.5079
427.0000	50.0922
428.0000	49.6427
429.0000	49.4901
430.0000	49.3952
431.0000	49.4774
432.0000	49.5167
433.0000	49.5307
434.0000	49.7185
435.0000	50.0853
436.0000	50.5604
437.0000	50.7187
438.0000	50.706
439.0000	50.9202
440.0000	51.1479
441.0000	51.4005
442.0000	51.1975
443.0000	51.1451
444.0000	51.3697
445.0000	51.9926
446.0000	52.4622
447.0000	53.0493
448.0000	53.3307
449.0000	53.9699
450.0000	54.1336
451.0000	54.2258
452.0000	53.9726
453.0000	53.8275
454.0000	53.8742
455.0000	53.9688
456.0000	54.1776
457.0000	54.8476
458.0000	55.4421
459.0000	56.2613
460.0000	57.2282
461.0000	58.347
462.0000	59.3931
463.0000	60.0603
464.0000	60.8606
465.0000	61.4883
466.0000	61.8427
467.0000	61.4305
468.0000	60.5325
469.0000	59.3656
470.0000	58.1856
471.0000	56.3737
472.0000	54.4621
473.0000	52.6668
474.0000	51.0047
475.0000	49.6355
476.0000	48.5076
477.0000	47.6305
478.0000	47.0982
479.0000	46.8148
480.0000	46.2585
481.0000	46.249
482.0000	45.8725
483.0000	45.3397
484.0000	44.623
485.0000	44.0161
486.0000	43.7627
487.0000	43.6439
488.0000	43.6464
489.0000	43.693
490.0000	44.0753
491.0000	44.702
492.0000	44.9351
493.0000	44.8298
494.0000	44.9997
495.0000	44.5505
496.0000	44.4681
497.0000	44.455
498.0000	44.2592
499.0000	44.2064
500.0000	44.1736
501.0000	43.9142
502.0000	44.0986
503.0000	44.1297
504.0000	44.1394
505.0000	44.1783
506.0000	44.2339
507.0000	44.3436
508.0000	44.667
509.0000	44.6061
510.0000	44.685
511.0000	44.6698
512.0000	44.4966
513.0000	44.5432
514.0000	44.4349
515.0000	44.3089
516.0000	44.3801
517.0000	44.3008
518.0000	44.2991
519.0000	44.3126
520.0000	44.2808
521.0000	44.0784
522.0000	43.9285
523.0000	43.8371
524.0000	44.0197
525.0000	43.796
526.0000	43.8626
527.0000	43.7823
528.0000	43.899
529.0000	44.0049
530.0000	44.1695
531.0000	44.1152
532.0000	44.3519
533.0000	44.3992
534.0000	44.5694
535.0000	44.9058
536.0000	44.9729
537.0000	45.0232
538.0000	45.1026
539.0000	45.2004
540.0000	45.2731
541.0000	45.4066
542.0000	45.5833
543.0000	45.8961
544.0000	46.0695
545.0000	46.4725
546.0000	46.5734
547.0000	46.8764
548.0000	47.1052
549.0000	47.2863
550.0000	47.538
551.0000	47.8279
552.0000	47.8591
553.0000	48.1525
554.0000	48.3981
555.0000	48.6461
556.0000	48.5973
557.0000	48.6394
558.0000	48.6401
559.0000	48.9501
560.0000	49.046
561.0000	49.0878
562.0000	49.1348
563.0000	49.3407
564.0000	49.4326
565.0000	49.5352
566.0000	49.2897
567.0000	49.0355
568.0000	48.671
569.0000	48.3211
570.0000	47.8832
571.0000	47.5511
572.0000	47.1404
573.0000	46.688
574.0000	46.4603
575.0000	46.1019
576.0000	45.8287
577.0000	45.5454
578.0000	45.0881
579.0000	44.8446
580.0000	44.4371
581.0000	43.9782
582.0000	43.8453
583.0000	43.462
584.0000	43.1954
585.0000	42.8496
586.0000	42.5817
587.0000	42.3687
588.0000	42.1071
589.0000	41.7418
590.0000	41.4725
591.0000	41.1002
592.0000	40.812
593.0000	40.3829
594.0000	40.066
595.0000	39.9744
596.0000	39.7038
597.0000	39.5195
598.0000	39.2821
599.0000	39.0322
600.0000	38.8737
601.0000	38.63
602.0000	38.2896
603.0000	38.2582
604.0000	38.1287
605.0000	38.1445
606.0000	38.1801
607.0000	38.0935
608.0000	38.1526
609.0000	38.2164
610.0000	37.9928
611.0000	37.8758
612.0000	37.6863
613.0000	37.5479
614.0000	37.5533
615.0000	37.5787
616.0000	37.5815
617.0000	37.4459
618.0000	37.4188
619.0000	37.4938
620.0000	37.4735
621.0000	37.1905
622.0000	36.8579
623.0000	36.3612
624.0000	36.0857
625.0000	35.4883
626.0000	34.9399
627.0000	34.5045
628.0000	34.2438
629.0000	33.9315
630.0000	33.7342
631.0000	33.6334
632.0000	33.4239
633.0000	33.1934
634.0000	32.8079
635.0000	32.4
636.0000	32.031
637.0000	31.5996
638.0000	31.1135
639.0000	30.9054
640.0000	30.6257
641.0000	30.4397
642.0000	30.298
643.0000	29.983
644.0000	29.8722
645.0000	29.6909
646.0000	29.4812
647.0000	29.2337
648.0000	29.1368
649.0000	28.8219
650.0000	28.5555
651.0000	28.305
652.0000	28.1417
653.0000	27.9067
654.0000	27.6551
655.0000	27.2406
656.0000	27.0338
657.0000	26.8925
658.0000	26.628
659.0000	26.3467
660.0000	26.1427
661.0000	25.9852
662.0000	25.9072
663.0000	25.8034
664.0000	25.7593
665.0000	25.5948
666.0000	25.5112
667.0000	25.3955
668.0000	25.3118
669.0000	25.1736
670.0000	24.9383
671.0000	24.6745
672.0000	24.6065
673.0000	24.3848
674.0000	24.1945
675.0000	24.0478
676.0000	23.9016
677.0000	23.8678
678.0000	23.8391
679.0000	23.6842
680.0000	23.5962
681.0000	23.5116
682.0000	23.3416
683.0000	23.2872
684.0000	23.2404
685.0000	23.2371
686.0000	23.2267
687.0000	23.1093
688.0000	23.0464
689.0000	22.9835
690.0000	22.7967
691.0000	22.4797
692.0000	22.1966
693.0000	21.9706
694.0000	21.8535
695.0000	21.6319
696.0000	21.4944
697.0000	21.3406
698.0000	21.2511
699.0000	21.1368
700.0000	20.9924
701.0000	20.9081
702.0000	20.9044
703.0000	20.764
704.0000	20.6767
705.0000	20.6337
706.0000	20.6622
707.0000	20.6648
708.0000	20.693
709.0000	20.6454
710.0000	20.7
711.0000	20.7553
712.0000	20.7761
713.0000	20.6606
714.0000	20.6405
715.0000	20.4862
716.0000	20.4028
717.0000	20.3341
718.0000	20.2626
719.0000	20.1238
720.0000	20.0089
721.0000	19.8641
722.0000	19.7913
723.0000	19.7454
724.0000	19.5936
725.0000	19.4882
726.0000	19.5075
727.0000	19.4986
728.0000	19.5131
729.0000	19.5687
730.0000	19.6259
731.0000	19.6531
732.0000	19.6773
733.0000	19.6829
734.0000	19.6714
735.0000	19.6526
736.0000	19.634
737.0000	19.4885
738.0000	19.495
739.0000	19.5221
740.0000	19.4205
741.0000	19.3581
742.0000	19.3982
743.0000	19.3685
744.0000	19.4229
745.0000	19.4043
746.0000	19.3086
747.0000	19.3051
748.0000	19.3677
749.0000	19.2975
750.0000	19.2805
751.0000	19.2411
752.0000	19.1757
753.0000	19.1835
754.0000	19.1906
755.0000	19.175
756.0000	19.2267
757.0000	19.2606
758.0000	19.2966
759.0000	19.4078
760.0000	19.4848
761.0000	19.6282
762.0000	19.656
763.0000	19.7389
764.0000	19.7366
765.0000	19.7903
766.0000	19.8291
767.0000	19.8122
768.0000	19.7344
769.0000	19.7153
770.0000	19.6536
771.0000	19.6579
772.0000	19.5715
773.0000	19.4467
774.0000	19.4264
775.0000	19.4161
776.0000	19.5044
777.0000	19.5011
778.0000	19.4838
779.0000	19.5421
780.0000	19.5704
781.0000	19.6295
782.0000	19.6469
783.0000	19.6378
784.0000	19.6572
785.0000	19.7286
786.0000	19.7391
787.0000	19.7909
788.0000	19.8125
789.0000	19.9086
790.0000	19.8824
791.0000	19.8855
792.0000	19.8702
793.0000	19.8714
794.0000	19.9153
795.0000	19.8952
796.0000	19.851
797.0000	19.8691
798.0000	19.83
799.0000	19.8093
800.0000	19.7835
801.0000	19.7538
802.0000	19.7018
803.0000	19.5822
804.0000	19.4893
805.0000	19.4972
806.0000	19.4211
807.0000	19.3697
808.0000	19.3959
809.0000	19.4423
810.0000	19.5403
811.0000	19.672
812.0000	19.6677
813.0000	19.7955
814.0000	19.9035
815.0000	19.9582
816.0000	19.9908
817.0000	20.0775
818.0000	20.2339
819.0000	20.5411
820.0000	20.6976
821.0000	20.9062
822.0000	21.0649
823.0000	21.2542
824.0000	21.3334
825.0000	21.2521
826.0000	21.0685
827.0000	20.8924
828.0000	20.7886
829.0000	20.6418
830.0000	20.4226
831.0000	20.2343
832.0000	20.0903
833.0000	19.9437
834.0000	19.8847
835.0000	19.7505
836.0000	19.6336
837.0000	19.6003
838.0000	19.6093
839.0000	19.5529
840.0000	19.4754
841.0000	19.4537
842.0000	19.3628
843.0000	19.2903
844.0000	19.2534
845.0000	19.1209
846.0000	19.0737
847.0000	19.0594
848.0000	18.9835
849.0000	18.972
850.0000	18.9833
851.0000	18.9049
852.0000	18.9417
853.0000	18.8985
854.0000	18.9018
855.0000	18.8644
856.0000	18.8248
857.0000	18.7602
858.0000	18.7721
859.0000	18.7623
860.0000	18.7526
861.0000	18.7126
862.0000	18.7165
863.0000	18.7002
864.0000	18.6499
865.0000	18.6342
866.0000	18.6075
867.0000	18.5979
868.0000	18.6068
869.0000	18.5832
870.0000	18.645
871.0000	18.6988
872.0000	18.6811
873.0000	18.6485
874.0000	18.6816
875.0000	18.693
876.0000	18.7172
877.0000	18.6673
878.0000	18.6281
879.0000	18.5979
880.0000	18.5883
881.0000	18.5371
882.0000	18.4913
883.0000	18.4636
884.0000	18.433
885.0000	18.4419
886.0000	18.4609
887.0000	18.4525
888.0000	18.4907
889.0000	18.5261
890.0000	18.5948
891.0000	18.555
892.0000	18.5817
893.0000	18.4882
894.0000	18.4867
895.0000	18.4801
896.0000	18.4967
897.0000	18.44
898.0000	18.4818
899.0000	18.4685
900.0000	18.5505
